# Supplementary material for: Comparative Genomic Analysis Reveals Genetic Mechanisms of the Variety of Pathogenicity, Antibiotic Resistance, and Environmental Adaptation of Providencia Genus
Source: Front Microbiol. 2020 Oct 27;11:572642. doi: 10.3389/fmicb.2020.572642 (PMC7652902; doi:10.3389/fmicb.2020.572642)
Supplement: Supplementary Table 1 — Genetic characteristics of the strains in the current study. [file Table_1.XLSX]

## Sheet: strains information
Genus_Speceis_Strain name	Accession number	GC(%)	Genome size (Mb)	Contigs	Completeness	N50( newly sequencing)
* Providencia_sp_wls1949	GCA_009706165.1	40	4.2727	114	100.0,	69384
* Providencia_sp_wls1948	GCA_009706195.1	41	4.13033	399	100.0,	16124
Providencia_stuartii_NCTC11800	GCA_900455155.1	41	4.46387	4	97.21188721188722,
* Providencia_sp_wls1947	GCA_009706215.1	41	4.19798	317	100.0,	21261
Providencia_stuartii_AR_0026	GCA_002947315.1	41	4.36817	1	100.0,
Providencia_stuartii_NCTC12257	GCA_900455285.1	41	4.58244	3	100.0,
Providencia_stuartii_FDAARGOS_291	GCA_002983665.1	41	4.39449	1	100.0,
Providencia_stuartii_BE2467	GCA_001888205.1	41	4.60749	3	100.0,
Providencia_stuartii_FDAARGOS_145	GCA_001558855.2	41	4.30511	1	100.0,
Providencia_stuartii_50655837	GCA_001463005.1	41	4.49495	102	100.0,
* Providencia_sp_wls1945	GCA_009706235.1	41	4.27667	32	100.0,	347147
Providencia_stuartii_ATCC_33672	GCA_000754345.1	41	4.33482	2	100.0,
Providencia_stuartii_NCTC10835	GCA_900455375.1	41	3.53158	45	94.24324324324324,
* Providencia_sp_wls1918	GCA_009706605.1	41	4.20289	58	100.0,	162637
Providencia_stuartii_4595	GCA_006517525.1	41	4.51424	216	100.0,
Providencia_stuartii_FDAARGOS_294	GCA_002206175.2	41	4.49209	2	100.0,
Providencia_stuartii_PS71	GCA_001968995.1	41	4.41104	79	100.0,
Providencia_stuartii_INSRA21868	GCA_001267785.1	41	4.43864	59	100.0,
Providencia_stuartii_FDAARGOS_645	GCA_008693805.1	41	4.52977	2	100.0,
Providencia_stuartii_961029	GCA_003688015.1	41	4.32193	222	100.0,
* Providencia_sp_wls1941	GCA_009706265.1	41	4.16362	40	100.0,	188521
Providencia_stuartii_FDAARGOS_87	GCA_000783455.1	41	4.56109	5	98.37837837837837,
Providencia_stuartii_MRSN_2154	GCA_000259175.1	41	4.40211	1	100.0,
Providencia_stuartii_ATCC_25827	GCA_000154865.1	41	4.61036	52	100.0,
* Providencia_sp_wls1915	GCA_009706595.1	41	4.40894	68	100.0,	157214
* Providencia_sp_wls1913	GCA_009706655.1	41	4.24018	41	100.0,	238840
Providencia_stuartii_Crippen	GCA_001853385.1	40	4.72115	243	99.1891891891892,
Providencia_burhodogranariea_DSM_19968	GCA_000314855.2	38	4.57945	8	100.0,
Providencia_sneebia_DSM_19967	GCA_000314895.2	34	3.89612	4	96.21621621621621,
Providencia_sp_UBA10704	GCA_003533305.1	38	4.39495	33	99.45945945945945,
Providencia_heimbachae_99101	GCA_005157325.1	40	4.49479	2	100.0,
Providencia_heimbachae_NCTC12003	GCA_900475855.1	40	4.286	1	100.0,
Providencia_heimbachae_ATCC_35613	GCA_001655055.1	40	4.206	74	100.0,
Providencia_sp_UBA11267	GCA_003530475.1	40	3.82447	41	92.82282282282283,
Providencia_rettgeri_APW139_S1	GCA_004335985.1	40	4.83505	68	100.0,
Providencia_rettgeri_DCX	GCA_004120665.1	40	4.53349	30	100.0,
Providencia_rettgeri_RB151	GCA_001874625.1	40	4.88909	2	99.45945945945945,
Providencia_rettgeri_FDAARGOS_330	GCA_002984195.1	40	4.5186	1	100.0,
Providencia_rettgeri_GMR-RA257	GCA_008039395.1	40	4.8227	81	100.0,
Providencia_sp_WCHPr000369	GCA_002843235.3	41	4.80041	6	100.0,
Providencia_rettgeri_NCTC11801	GCA_900455085.1	40	4.65353	2	99.45945945945945,
Providencia_rettgeri_Dmel1	GCA_000314835.2	39	4.34865	2	98.64864864864865,
Providencia_rettgeri_729/12	GCA_001680125.1	40	5.82331	18	95.31531531531533,
Providencia_alcalifaciens_JUb39	GCA_003751485.1	40	4.46764	20	100.0,
Providencia_rettgeri_AR_0082	GCA_003204135.1	40	4.45414	2	100.0,
Providencia_rettgeri_NVIT03	GCA_003426175.1	40	4.39785	73	100.0,
Providencia_rettgeri_PrsM19	GCA_006351125.1	40	4.71554	66	100.0,
Providencia_sp_ MGF014	GCA_004795525.1	40	4.71727	103	100.0,
Providencia_rettgeri_NCTC7476	GCA_900455265.1	40	4.6021	41	98.10810810810811,
Providencia_rettgeri_PR1	GCA_002265395.1	40	5.25708	95	100.0,
Providencia_rettgeri_Pret_2032	GCA_003226135.1	40	5.00713	18	100.0,
Providencia_rettgeri_PR002	GCA_002417505.1	40	4.83262	113	99.45945945945945,
Providencia_rettgeri_DSM_1131	GCA_000158055.1	40	4.76407	32	100.0,
* Providencia_sp_wls1926	GCA_009706445.1	41	3.85616	35	100.0,	181818
Providencia_rustigianii_NCTC8113	GCA_900637755.1	41	3.86439	1	100.0,
Providencia_rustigianii_NCTC12026	GCA_900455105.1	41	4.03556	2	100.0,
Providencia_rustigianii_NCTC11802	GCA_900455075.1	41	3.96931	3	98.18840579710145,
Providencia_rustigianii_DSM_4541	GCA_000156395.1	41	3.97864	35	99.45652173913044,
Providencia_rustigianii_NCTC11667	GCA_900455235.1	41	3.85317	18	100.0,
* Providencia_sp_wls1936	GCA_009706375.1	41	3.71332	22	100.0,	281897
* Providencia_sp_wls1943	GCA_009706275.1	42	3.82893	27	100.0,	299761
* Providencia_sp_wls1919	GCA_009706555.1	43	4.23883	202	100.0,	163734
* Providencia_sp_wls1914	GCA_009706645.1	42	3.86266	18	100.0,	340696
Providencia_alcalifaciens_JUb102	GCA_004343335.1	42	4.06373	40	100.0,
* Providencia_sp_wls1921	GCA_009706495.1	42	3.9006	25	100.0,	229218
Providencia_alcalifaciens_PAL-1	GCA_000527275.1	42	4.10837	28	100.0,
Providencia_alcalifaciens_PAL-3	GCA_000517745.1	42	4.0878	50	100.0,
* Providencia_sp_wls1950	GCA_009706185.1	42	3.81259	165	100.0,	42139
* Providencia_sp_wls1922	GCA_009706505.1	42	4.18384	119	100.0,	61681
* Providencia_sp_wls1938	GCA_009706335.1	42	4.14079	27	100.0,	232369
* Providencia_sp_wls1916	GCA_009706585.1	42	3.8113	23	100.0,	228136
* Providencia_sp_wls1920	GCA_009706545.1	41	4.12146	52	100.0,	247215
Providencia_alcalifaciens_RIMD_1656011	GCA_000527295.1	41	4.0442	33	100.0,
Providencia_alcalifaciens_NCTC10286	GCA_900478095.1	41	4.04293	1	100.0,
Providencia_alcalifaciens_FDAARGOS_408	GCA_002393505.1	41	3.99011	1	100.0,
Providencia_alcalifaciens_DSM_30120	GCA_000173415.1	41	4.02935	79	99.45652173913044,
* Providencia_sp_wls1933	GCA_009706395.1	41	3.87415	24	100.0,	259542
Providencia_alcalifaciens_NCTC6344	GCA_900455135.1	41	3.89147	31	100.0,
* Providencia_sp_wls1925	GCA_009706485.1	41	4.77064	212	99.09420289855073,	42445
Providencia_alcalifaciens_Dmel2	GCA_000314875.2	41	4.21889	15	100.0,
Providencia_alcalifaciens_R90-1475	GCA_000527315.1	41	3.98784	42	100.0,
* Providencia_sp_wls1935	GCA_009706365.1	41	4.01111	29	100.0,	297578
Providencia_alcalifaciens_F90-2004	GCA_000517805.1	41	4.32682	80	100.0,
Providencia_alcalifaciens_PAL-2	GCA_000527255.1	41	4.11312	87	100.0,
* Providencia_sp_wls1912	GCA_009706725.1	41	4.04769	53	100.0,	194346
* Providencia_sp_wls1911	GCA_009706685.1	41	4.05999	70	100.0,	164304
* Providencia_sp_wls1939	GCA_009706305.1	41	3.93793	36	100.0,	165723
* Providencia_sp_wls1934	GCA_009706385.1	41	4.29984	59	100.0,	191012
* Providencia_sp_wls1940	GCA_009706295.1	42	4.03482	45	100.0,	188318
Providencia_alcalifaciens_205/92	GCA_000527335.1	41	4.20749	88	100.0,
* Providencia_sp_wls1924	GCA_009706465.1	41	4.10649	39	100.0,	248605
* represent sequencing in this study and uploaded to NCBI
