# Supplementary material for: Comparative Genomic Analysis Reveals Genetic Mechanisms of the Variety of Pathogenicity, Antibiotic Resistance, and Environmental Adaptation of Providencia Genus
Source: Front Microbiol. 2020 Oct 27;11:572642. doi: 10.3389/fmicb.2020.572642 (PMC7652902; doi:10.3389/fmicb.2020.572642)
Supplement: Supplementary Table 2 — Results of pan-genome in Providencia after COG annotation, including core, accessory, and unique gene families. [file Table_2.XLSX]

## Sheet: core genomes
Genefamily	COG num	class	Function
Genefamily_5	COG3121	W	Extracellular structures
Genefamily_6	COG3539	N	Cell motility
Genefamily_11	COG1396	K	Transcription
Genefamily_15	COG0789	K	Transcription
Genefamily_24	COG1442	M	Cell wall/membrane/envelope biogenesis
Genefamily_33	COG2879	S	Function unknown
Genefamily_41	COG1172	G	Carbohydrate transport and metabolism
Genefamily_49	COG3203	M	Cell wall/membrane/envelope biogenesis
Genefamily_55	COG3423	K	Transcription
Genefamily_58	COG3842	E	Amino acid transport and metabolism
Genefamily_65	COG1012	C	Energy production and conversion
Genefamily_70	COG3842	E	Amino acid transport and metabolism
Genefamily_72	COG1551	T	Signal transduction mechanisms
Genefamily_96	COG0250	K	Transcription
Genefamily_102	COG1129	G	Carbohydrate transport and metabolism
Genefamily_106	COG1538	M	Cell wall/membrane/envelope biogenesis
Genefamily_126	COG1088	M	Cell wall/membrane/envelope biogenesis
Genefamily_129	COG2837	P	Inorganic ion transport and metabolism
Genefamily_136	COG3720	P	Inorganic ion transport and metabolism
Genefamily_143	COG0451	M	Cell wall/membrane/envelope biogenesis
Genefamily_152	COG0717	F	Nucleotide transport and metabolism
Genefamily_167	COG2095	E	Amino acid transport and metabolism
Genefamily_177	COG1409	T	Signal transduction mechanisms
Genefamily_184	COG0437	C	Energy production and conversion
Genefamily_192	COG0110	R	General function prediction only
Genefamily_195	COG1055	P	Inorganic ion transport and metabolism
Genefamily_204	COG0609	P	Inorganic ion transport and metabolism
Genefamily_212	COG1739	R	General function prediction only
Genefamily_216	COG3021	R	General function prediction only
Genefamily_223	COG0576	O	Posttranslational modification, protein turnover, chaperones
Genefamily_225	COG0106	E	Amino acid transport and metabolism
Genefamily_227	COG1957	F	Nucleotide transport and metabolism
Genefamily_229	COG4559	P	Inorganic ion transport and metabolism
Genefamily_231	COG2821	M	Cell wall/membrane/envelope biogenesis
Genefamily_234	COG3107	M	Cell wall/membrane/envelope biogenesis
Genefamily_235	COG0336	J	Translation, ribosomal structure and biogenesis
Genefamily_239	COG0692	L	Replication, recombination and repair
Genefamily_246	COG0465	O	Posttranslational modification, protein turnover, chaperones
Genefamily_251	COG1921	J	Translation, ribosomal structure and biogenesis
Genefamily_253	COG0191	G	Carbohydrate transport and metabolism
Genefamily_257	COG0479	C	Energy production and conversion
Genefamily_258	COG0508	C	Energy production and conversion
Genefamily_259	COG2011	E	Amino acid transport and metabolism
Genefamily_262	COG0754	E	Amino acid transport and metabolism
Genefamily_264	COG0617	J	Translation, ribosomal structure and biogenesis
Genefamily_266	COG1113	E	Amino acid transport and metabolism
Genefamily_267	COG1570	L	Replication, recombination and repair
Genefamily_268	COG0519	F	Nucleotide transport and metabolism
Genefamily_269	COG3445	H	Coenzyme transport and metabolism
Genefamily_271	COG1414	K	Transcription
Genefamily_272	COG4123	J	Translation, ribosomal structure and biogenesis
Genefamily_273	COG1595	K	Transcription
Genefamily_274	COG3073	T	Signal transduction mechanisms
Genefamily_275	COG3026	T	Signal transduction mechanisms
Genefamily_276	COG0681	U	Intracellular trafficking, secretion, and vesicular transport
Genefamily_277	COG1159	J	Translation, ribosomal structure and biogenesis
Genefamily_279	COG0854	H	Coenzyme transport and metabolism
Genefamily_280	COG0736	I	Lipid transport and metabolism
Genefamily_281	COG0590	J	Translation, ribosomal structure and biogenesis
Genefamily_282	COG3227	O	Posttranslational modification, protein turnover, chaperones
Genefamily_283	COG1080	G	Carbohydrate transport and metabolism
Genefamily_284	COG3530	S	Function unknown
Genefamily_285	COG0029	H	Coenzyme transport and metabolism
Genefamily_286	COG3086	T	Signal transduction mechanisms
Genefamily_287	COG0481	J	Translation, ribosomal structure and biogenesis
Genefamily_296	COG0765	E	Amino acid transport and metabolism
Genefamily_297	COG2205	T	Signal transduction mechanisms
Genefamily_298	COG1040	R	General function prediction only
Genefamily_299	COG0415	L	Replication, recombination and repair
Genefamily_302	COG2049	E	Amino acid transport and metabolism
Genefamily_303	COG4770	I	Lipid transport and metabolism
Genefamily_305	COG2814	G	Carbohydrate transport and metabolism
Genefamily_306	COG0557	K	Transcription
Genefamily_308	COG1289	S	Function unknown
Genefamily_317	COG4667	I	Lipid transport and metabolism
Genefamily_321	COG0258	L	Replication, recombination and repair
Genefamily_322	COG0583	K	Transcription
Genefamily_325	COG0021	G	Carbohydrate transport and metabolism
Genefamily_326	COG0057	G	Carbohydrate transport and metabolism
Genefamily_327	COG0126	G	Carbohydrate transport and metabolism
Genefamily_329	COG0527	E	Amino acid transport and metabolism
Genefamily_330	COG4974	L	Replication, recombination and repair
Genefamily_332	COG4942	D	Cell cycle control, cell division, chromosome partitioning
Genefamily_335	COG0730	S	Function unknown
Genefamily_337	COG0327	H	Coenzyme transport and metabolism
Genefamily_340	COG1022	I	Lipid transport and metabolism
Genefamily_341	COG0285	H	Coenzyme transport and metabolism
Genefamily_342	COG2072	P	Inorganic ion transport and metabolism
Genefamily_344	COG0313	J	Translation, ribosomal structure and biogenesis
Genefamily_345	COG2823	S	Function unknown
Genefamily_346	COG1127	M	Cell wall/membrane/envelope biogenesis
Genefamily_347	COG1488	H	Coenzyme transport and metabolism
Genefamily_348	COG2989	M	Cell wall/membrane/envelope biogenesis
Genefamily_349	COG3006	D	Cell cycle control, cell division, chromosome partitioning
Genefamily_351	COG1054	R	General function prediction only
Genefamily_355	COG0568	K	Transcription
Genefamily_356	COG5463	S	Function unknown
Genefamily_358	COG0188	L	Replication, recombination and repair
Genefamily_359	COG0204	I	Lipid transport and metabolism
Genefamily_360	COG0468	L	Replication, recombination and repair
Genefamily_367	COG0810	M	Cell wall/membrane/envelope biogenesis
Genefamily_372	COG0010	E	Amino acid transport and metabolism
Genefamily_373	COG0483	G	Carbohydrate transport and metabolism
Genefamily_376	COG0315	H	Coenzyme transport and metabolism
Genefamily_379	COG0494	V	Defense mechanisms
Genefamily_380	COG5009	M	Cell wall/membrane/envelope biogenesis
Genefamily_382	COG0488	R	General function prediction only
Genefamily_383	COG2824	K	Transcription
Genefamily_384	COG0476	H	Coenzyme transport and metabolism
Genefamily_385	COG0281	C	Energy production and conversion
Genefamily_386	COG0295	F	Nucleotide transport and metabolism
Genefamily_387	COG1346	M	Cell wall/membrane/envelope biogenesis
Genefamily_388	COG1380	R	General function prediction only
Genefamily_389	COG0143	J	Translation, ribosomal structure and biogenesis
Genefamily_390	COG0489	D	Cell cycle control, cell division, chromosome partitioning
Genefamily_393	COG0572	F	Nucleotide transport and metabolism
Genefamily_395	COG2814	G	Carbohydrate transport and metabolism
Genefamily_400	COG4992	E	Amino acid transport and metabolism
Genefamily_402	COG0823	U	Intracellular trafficking, secretion, and vesicular transport
Genefamily_403	COG0194	F	Nucleotide transport and metabolism
Genefamily_406	COG0564	J	Translation, ribosomal structure and biogenesis
Genefamily_407	COG1399	S	Function unknown
Genefamily_408	COG0332	I	Lipid transport and metabolism
Genefamily_412	COG0470	L	Replication, recombination and repair
Genefamily_414	COG3417	M	Cell wall/membrane/envelope biogenesis
Genefamily_415	COG1472	G	Carbohydrate transport and metabolism
Genefamily_419	COG2873	E	Amino acid transport and metabolism
Genefamily_420	COG2205	T	Signal transduction mechanisms
Genefamily_421	COG0293	J	Translation, ribosomal structure and biogenesis
Genefamily_432	COG5000	T	Signal transduction mechanisms
Genefamily_434	COG1526	C	Energy production and conversion
Genefamily_436	COG0824	I	Lipid transport and metabolism
Genefamily_439	COG1247	E	Amino acid transport and metabolism
Genefamily_447	COG0037	J	Translation, ribosomal structure and biogenesis
Genefamily_448	COG0449	M	Cell wall/membrane/envelope biogenesis
Genefamily_449	COG1741	R	General function prediction only
Genefamily_453	COG2352	C	Energy production and conversion
Genefamily_455	COG3850	T	Signal transduction mechanisms
Genefamily_457	COG0480	J	Translation, ribosomal structure and biogenesis
Genefamily_458	COG0049	J	Translation, ribosomal structure and biogenesis
Genefamily_459	COG0048	J	Translation, ribosomal structure and biogenesis
Genefamily_460	COG2964	K	Transcription
Genefamily_461	COG1264	G	Carbohydrate transport and metabolism
Genefamily_462	COG1765	R	General function prediction only
Genefamily_464	COG2414	C	Energy production and conversion
Genefamily_468	COG0120	G	Carbohydrate transport and metabolism
Genefamily_471	COG0690	U	Intracellular trafficking, secretion, and vesicular transport
Genefamily_472	COG0244	J	Translation, ribosomal structure and biogenesis
Genefamily_473	COG0222	J	Translation, ribosomal structure and biogenesis
Genefamily_485	COG0860	M	Cell wall/membrane/envelope biogenesis
Genefamily_486	COG4589	R	General function prediction only
Genefamily_488	COG0233	J	Translation, ribosomal structure and biogenesis
Genefamily_489	COG0528	F	Nucleotide transport and metabolism
Genefamily_490	COG0264	J	Translation, ribosomal structure and biogenesis
Genefamily_491	COG0052	J	Translation, ribosomal structure and biogenesis
Genefamily_494	COG2904	J	Translation, ribosomal structure and biogenesis
Genefamily_495	COG0020	I	Lipid transport and metabolism
Genefamily_498	COG2207	K	Transcription
Genefamily_499	COG2009	C	Energy production and conversion
Genefamily_500	COG2142	C	Energy production and conversion
Genefamily_501	COG1271	C	Energy production and conversion
Genefamily_502	COG0811	U	Intracellular trafficking, secretion, and vesicular transport
Genefamily_510	COG1126	E	Amino acid transport and metabolism
Genefamily_512	COG2001	J	Translation, ribosomal structure and biogenesis
Genefamily_513	COG1609	K	Transcription
Genefamily_514	COG0440	E	Amino acid transport and metabolism
Genefamily_518	COG0034	F	Nucleotide transport and metabolism
Genefamily_519	COG3147	D	Cell cycle control, cell division, chromosome partitioning
Genefamily_520	COG0777	I	Lipid transport and metabolism
Genefamily_522	COG3691	S	Function unknown
Genefamily_524	COG0136	E	Amino acid transport and metabolism
Genefamily_525	COG0279	G	Carbohydrate transport and metabolism
Genefamily_526	COG0744	M	Cell wall/membrane/envelope biogenesis
Genefamily_528	COG2969	R	General function prediction only
Genefamily_529	COG0625	O	Posttranslational modification, protein turnover, chaperones
Genefamily_530	COG0103	J	Translation, ribosomal structure and biogenesis
Genefamily_531	COG0265	O	Posttranslational modification, protein turnover, chaperones
Genefamily_532	COG0766	M	Cell wall/membrane/envelope biogenesis
Genefamily_533	COG5007	T	Signal transduction mechanisms
Genefamily_534	COG3113	M	Cell wall/membrane/envelope biogenesis
Genefamily_535	COG2854	I	Lipid transport and metabolism
Genefamily_536	COG1463	M	Cell wall/membrane/envelope biogenesis
Genefamily_538	COG3117	M	Cell wall/membrane/envelope biogenesis
Genefamily_540	COG1660	T	Signal transduction mechanisms
Genefamily_542	COG0782	K	Transcription
Genefamily_543	COG3028	J	Translation, ribosomal structure and biogenesis
Genefamily_544	COG2732	K	Transcription
Genefamily_545	COG4290	F	Nucleotide transport and metabolism
Genefamily_549	COG0243	C	Energy production and conversion
Genefamily_552	COG0559	E	Amino acid transport and metabolism
Genefamily_553	COG0683	E	Amino acid transport and metabolism
Genefamily_554	COG0568	K	Transcription
Genefamily_555	COG2177	D	Cell cycle control, cell division, chromosome partitioning
Genefamily_556	COG2884	D	Cell cycle control, cell division, chromosome partitioning
Genefamily_562	COG0231	J	Translation, ribosomal structure and biogenesis
Genefamily_563	COG1509	E	Amino acid transport and metabolism
Genefamily_564	COG1879	G	Carbohydrate transport and metabolism
Genefamily_565	COG0234	O	Posttranslational modification, protein turnover, chaperones
Genefamily_568	COG2259	S	Function unknown
Genefamily_569	COG0695	O	Posttranslational modification, protein turnover, chaperones
Genefamily_570	COG4575	J	Translation, ribosomal structure and biogenesis
Genefamily_571	COG0861	P	Inorganic ion transport and metabolism
Genefamily_572	COG0358	L	Replication, recombination and repair
Genefamily_574	COG0344	I	Lipid transport and metabolism
Genefamily_575	COG3025	P	Inorganic ion transport and metabolism
Genefamily_577	COG3384	Q	Secondary metabolites biosynthesis, transport and catabolism
Genefamily_579	COG1539	H	Coenzyme transport and metabolism
Genefamily_580	COG1605	E	Amino acid transport and metabolism
Genefamily_581	COG0335	J	Translation, ribosomal structure and biogenesis
Genefamily_582	COG0806	J	Translation, ribosomal structure and biogenesis
Genefamily_583	COG1960	I	Lipid transport and metabolism
Genefamily_584	COG0251	V	Defense mechanisms
Genefamily_585	COG0345	E	Amino acid transport and metabolism
Genefamily_586	COG3146	R	General function prediction only
Genefamily_587	COG0443	O	Posttranslational modification, protein turnover, chaperones
Genefamily_588	COG4607	P	Inorganic ion transport and metabolism
Genefamily_589	COG4605	P	Inorganic ion transport and metabolism
Genefamily_590	COG4604	P	Inorganic ion transport and metabolism
Genefamily_595	COG2076	V	Defense mechanisms
Genefamily_596	COG2076	V	Defense mechanisms
Genefamily_597	COG3136	S	Function unknown
Genefamily_598	COG3039	X	Mobilome: prophages, transposons
Genefamily_600	COG2207	K	Transcription
Genefamily_604	COG2716	E	Amino acid transport and metabolism
Genefamily_605	COG3317	S	Function unknown
Genefamily_607	COG2070	R	General function prediction only
Genefamily_614	COG1959	K	Transcription
Genefamily_615	COG1104	E	Amino acid transport and metabolism
Genefamily_616	COG0821	I	Lipid transport and metabolism
Genefamily_617	COG2976	T	Signal transduction mechanisms
Genefamily_619	COG2114	T	Signal transduction mechanisms
Genefamily_620	COG4150	P	Inorganic ion transport and metabolism
Genefamily_621	COG4208	P	Inorganic ion transport and metabolism
Genefamily_622	COG1118	P	Inorganic ion transport and metabolism
Genefamily_623	COG2190	G	Carbohydrate transport and metabolism
Genefamily_625	COG2981	E	Amino acid transport and metabolism
Genefamily_635	COG4796	U	Intracellular trafficking, secretion, and vesicular transport
Genefamily_637	COG0180	J	Translation, ribosomal structure and biogenesis
Genefamily_638	COG2258	S	Function unknown
Genefamily_641	COG1611	R	General function prediction only
Genefamily_647	COG0362	G	Carbohydrate transport and metabolism
Genefamily_651	COG4161	E	Amino acid transport and metabolism
Genefamily_652	COG2431	S	Function unknown
Genefamily_665	COG0752	J	Translation, ribosomal structure and biogenesis
Genefamily_666	COG1758	K	Transcription
Genefamily_667	COG0566	J	Translation, ribosomal structure and biogenesis
Genefamily_668	COG0786	E	Amino acid transport and metabolism
Genefamily_669	COG2050	Q	Secondary metabolites biosynthesis, transport and catabolism
Genefamily_670	COG1490	J	Translation, ribosomal structure and biogenesis
Genefamily_671	COG1011	H	Coenzyme transport and metabolism
Genefamily_672	COG1217	T	Signal transduction mechanisms
Genefamily_673	COG3852	T	Signal transduction mechanisms
Genefamily_675	COG3078	J	Translation, ribosomal structure and biogenesis
Genefamily_676	COG0704	P	Inorganic ion transport and metabolism
Genefamily_677	COG1117	P	Inorganic ion transport and metabolism
Genefamily_678	COG0581	P	Inorganic ion transport and metabolism
Genefamily_679	COG0573	P	Inorganic ion transport and metabolism
Genefamily_680	COG0226	P	Inorganic ion transport and metabolism
Genefamily_681	COG0694	O	Posttranslational modification, protein turnover, chaperones
Genefamily_682	COG0607	P	Inorganic ion transport and metabolism
Genefamily_683	COG0705	O	Posttranslational modification, protein turnover, chaperones
Genefamily_685	COG0578	C	Energy production and conversion
Genefamily_686	COG3189	S	Function unknown
Genefamily_687	COG4336	S	Function unknown
Genefamily_688	COG3803	S	Function unknown
Genefamily_693	COG0331	I	Lipid transport and metabolism
Genefamily_695	COG1559	D	Cell cycle control, cell division, chromosome partitioning
Genefamily_697	COG0084	N	Cell motility
Genefamily_698	COG0510	H	Coenzyme transport and metabolism
Genefamily_700	COG1136	M	Cell wall/membrane/envelope biogenesis
Genefamily_701	COG2195	E	Amino acid transport and metabolism
Genefamily_702	COG2850	J	Translation, ribosomal structure and biogenesis
Genefamily_704	COG1051	F	Nucleotide transport and metabolism
Genefamily_705	COG1187	J	Translation, ribosomal structure and biogenesis
Genefamily_706	COG0538	C	Energy production and conversion
Genefamily_707	COG2872	J	Translation, ribosomal structure and biogenesis
Genefamily_708	COG0846	O	Posttranslational modification, protein turnover, chaperones
Genefamily_710	COG0183	I	Lipid transport and metabolism
Genefamily_711	COG2820	F	Nucleotide transport and metabolism
Genefamily_712	COG3622	G	Carbohydrate transport and metabolism
Genefamily_713	COG0235	G	Carbohydrate transport and metabolism
Genefamily_722	COG1609	K	Transcription
Genefamily_724	COG3085	S	Function unknown
Genefamily_727	COG0513	L	Replication, recombination and repair
Genefamily_728	COG3071	S	Function unknown
Genefamily_731	COG0802	J	Translation, ribosomal structure and biogenesis
Genefamily_732	COG0238	J	Translation, ribosomal structure and biogenesis
Genefamily_733	COG3054	R	General function prediction only
Genefamily_734	COG0225	O	Posttranslational modification, protein turnover, chaperones
Genefamily_735	COG4886	K	Transcription
Genefamily_736	COG2932	X	Mobilome: prophages, transposons
Genefamily_738	COG1534	J	Translation, ribosomal structure and biogenesis
Genefamily_741	COG3180	R	General function prediction only
Genefamily_742	COG0504	F	Nucleotide transport and metabolism
Genefamily_743	COG0148	G	Carbohydrate transport and metabolism
Genefamily_761	COG0149	G	Carbohydrate transport and metabolism
Genefamily_765	COG0452	H	Coenzyme transport and metabolism
Genefamily_767	COG1309	K	Transcription
Genefamily_768	COG0486	J	Translation, ribosomal structure and biogenesis
Genefamily_770	COG0230	J	Translation, ribosomal structure and biogenesis
Genefamily_773	COG1195	L	Replication, recombination and repair
Genefamily_774	COG0187	L	Replication, recombination and repair
Genefamily_775	COG0136	E	Amino acid transport and metabolism
Genefamily_780	COG0466	O	Posttranslational modification, protein turnover, chaperones
Genefamily_781	COG1219	O	Posttranslational modification, protein turnover, chaperones
Genefamily_782	COG0271	T	Signal transduction mechanisms
Genefamily_784	COG0611	H	Coenzyme transport and metabolism
Genefamily_785	COG0781	K	Transcription
Genefamily_786	COG0054	H	Coenzyme transport and metabolism
Genefamily_787	COG1327	K	Transcription
Genefamily_788	COG0342	U	Intracellular trafficking, secretion, and vesicular transport
Genefamily_789	COG1862	U	Intracellular trafficking, secretion, and vesicular transport
Genefamily_790	COG0343	J	Translation, ribosomal structure and biogenesis
Genefamily_791	COG0196	H	Coenzyme transport and metabolism
Genefamily_792	COG0583	K	Transcription
Genefamily_807	COG0163	H	Coenzyme transport and metabolism
Genefamily_809	COG2710	P	Inorganic ion transport and metabolism
Genefamily_810	COG3964	R	General function prediction only
Genefamily_812	COG4668	G	Carbohydrate transport and metabolism
Genefamily_815	COG0626	E	Amino acid transport and metabolism
Genefamily_816	COG0254	J	Translation, ribosomal structure and biogenesis
Genefamily_826	COG2168	O	Posttranslational modification, protein turnover, chaperones
Genefamily_827	COG2923	P	Inorganic ion transport and metabolism
Genefamily_828	COG1553	P	Inorganic ion transport and metabolism
Genefamily_830	COG2900	S	Function unknown
Genefamily_831	COG3529	R	General function prediction only
Genefamily_832	COG2249	R	General function prediction only
Genefamily_833	COG1737	K	Transcription
Genefamily_834	COG2103	M	Cell wall/membrane/envelope biogenesis
Genefamily_835	COG1280	E	Amino acid transport and metabolism
Genefamily_836	COG3089	S	Function unknown
Genefamily_842	COG0589	T	Signal transduction mechanisms
Genefamily_843	COG4574	O	Posttranslational modification, protein turnover, chaperones
Genefamily_844	COG2841	S	Function unknown
Genefamily_845	COG4977	K	Transcription
Genefamily_846	COG1190	J	Translation, ribosomal structure and biogenesis
Genefamily_847	COG2917	D	Cell cycle control, cell division, chromosome partitioning
Genefamily_850	COG0006	E	Amino acid transport and metabolism
Genefamily_851	COG3079	S	Function unknown
Genefamily_852	COG3027	D	Cell cycle control, cell division, chromosome partitioning
Genefamily_854	COG0509	E	Amino acid transport and metabolism
Genefamily_856	COG0720	H	Coenzyme transport and metabolism
Genefamily_858	COG2895	P	Inorganic ion transport and metabolism
Genefamily_859	COG2919	D	Cell cycle control, cell division, chromosome partitioning
Genefamily_860	COG1211	I	Lipid transport and metabolism
Genefamily_862	COG0496	L	Replication, recombination and repair
Genefamily_863	COG2518	O	Posttranslational modification, protein turnover, chaperones
Genefamily_864	COG4445	J	Translation, ribosomal structure and biogenesis
Genefamily_865	COG0250	K	Transcription
Genefamily_866	COG0080	J	Translation, ribosomal structure and biogenesis
Genefamily_867	COG0081	J	Translation, ribosomal structure and biogenesis
Genefamily_888	COG1025	O	Posttranslational modification, protein turnover, chaperones
Genefamily_892	COG2011	E	Amino acid transport and metabolism
Genefamily_893	COG1653	G	Carbohydrate transport and metabolism
Genefamily_896	COG4568	K	Transcription
Genefamily_897	COG0037	J	Translation, ribosomal structure and biogenesis
Genefamily_898	COG0763	M	Cell wall/membrane/envelope biogenesis
Genefamily_901	COG0024	J	Translation, ribosomal structure and biogenesis
Genefamily_902	COG2171	E	Amino acid transport and metabolism
Genefamily_903	COG0525	J	Translation, ribosomal structure and biogenesis
Genefamily_904	COG0716	C	Energy production and conversion
Genefamily_905	COG0564	J	Translation, ribosomal structure and biogenesis
Genefamily_907	COG1846	K	Transcription
Genefamily_908	COG0179	Q	Secondary metabolites biosynthesis, transport and catabolism
Genefamily_909	COG1012	C	Energy production and conversion
Genefamily_910	COG3384	Q	Secondary metabolites biosynthesis, transport and catabolism
Genefamily_911	COG3232	E	Amino acid transport and metabolism
Genefamily_914	COG0363	G	Carbohydrate transport and metabolism
Genefamily_915	COG2190	G	Carbohydrate transport and metabolism
Genefamily_917	COG0659	P	Inorganic ion transport and metabolism
Genefamily_918	COG0372	C	Energy production and conversion
Genefamily_920	COG0074	C	Energy production and conversion
Genefamily_922	COG0824	I	Lipid transport and metabolism
Genefamily_923	COG0848	U	Intracellular trafficking, secretion, and vesicular transport
Genefamily_926	COG1729	R	General function prediction only
Genefamily_927	COG0456	J	Translation, ribosomal structure and biogenesis
Genefamily_928	COG5478	P	Inorganic ion transport and metabolism
Genefamily_929	COG0531	E	Amino acid transport and metabolism
Genefamily_931	COG0187	L	Replication, recombination and repair
Genefamily_932	COG0672	P	Inorganic ion transport and metabolism
Genefamily_953	COG2921	T	Signal transduction mechanisms
Genefamily_954	COG1686	M	Cell wall/membrane/envelope biogenesis
Genefamily_955	COG3087	D	Cell cycle control, cell division, chromosome partitioning
Genefamily_957	COG1576	J	Translation, ribosomal structure and biogenesis
Genefamily_958	COG0799	J	Translation, ribosomal structure and biogenesis
Genefamily_959	COG1057	H	Coenzyme transport and metabolism
Genefamily_960	COG1466	L	Replication, recombination and repair
Genefamily_961	COG2980	M	Cell wall/membrane/envelope biogenesis
Genefamily_963	COG0765	E	Amino acid transport and metabolism
Genefamily_966	COG0526	O	Posttranslational modification, protein turnover, chaperones
Genefamily_970	COG1249	C	Energy production and conversion
Genefamily_971	COG2609	C	Energy production and conversion
Genefamily_972	COG2186	K	Transcription
Genefamily_974	COG0237	H	Coenzyme transport and metabolism
Genefamily_976	COG0653	U	Intracellular trafficking, secretion, and vesicular transport
Genefamily_977	COG0683	E	Amino acid transport and metabolism
Genefamily_978	COG4701	S	Function unknown
Genefamily_981	COG1589	D	Cell cycle control, cell division, chromosome partitioning
Genefamily_983	COG0707	M	Cell wall/membrane/envelope biogenesis
Genefamily_984	COG0771	M	Cell wall/membrane/envelope biogenesis
Genefamily_985	COG0770	M	Cell wall/membrane/envelope biogenesis
Genefamily_986	COG0769	M	Cell wall/membrane/envelope biogenesis
Genefamily_987	COG0275	J	Translation, ribosomal structure and biogenesis
Genefamily_993	COG1286	S	Function unknown
Genefamily_1005	COG0102	J	Translation, ribosomal structure and biogenesis
Genefamily_1009	COG1137	M	Cell wall/membrane/envelope biogenesis
Genefamily_1010	COG1544	J	Translation, ribosomal structure and biogenesis
Genefamily_1014	COG0388	R	General function prediction only
Genefamily_1019	COG2920	P	Inorganic ion transport and metabolism
Genefamily_1020	COG1254	C	Energy production and conversion
Genefamily_1021	COG1832	R	General function prediction only
Genefamily_1022	COG1803	G	Carbohydrate transport and metabolism
Genefamily_1023	COG3070	K	Transcription
Genefamily_1024	COG5404	D	Cell cycle control, cell division, chromosome partitioning
Genefamily_1026	COG3120	L	Replication, recombination and repair
Genefamily_1027	COG0764	I	Lipid transport and metabolism
Genefamily_1028	COG0488	R	General function prediction only
Genefamily_1029	COG3217	R	General function prediction only
Genefamily_1031	COG1448	E	Amino acid transport and metabolism
Genefamily_1033	COG3095	D	Cell cycle control, cell division, chromosome partitioning
Genefamily_1034	COG2226	H	Coenzyme transport and metabolism
Genefamily_1035	COG1434	R	General function prediction only
Genefamily_1036	COG1212	M	Cell wall/membrane/envelope biogenesis
Genefamily_1037	COG2835	S	Function unknown
Genefamily_1038	COG1278	K	Transcription
Genefamily_1039	COG1132	V	Defense mechanisms
Genefamily_1040	COG0776	L	Replication, recombination and repair
Genefamily_1041	COG2183	K	Transcription
Genefamily_1042	COG0283	F	Nucleotide transport and metabolism
Genefamily_1043	COG0128	E	Amino acid transport and metabolism
Genefamily_1045	COG3057	L	Replication, recombination and repair
Genefamily_1046	COG2267	I	Lipid transport and metabolism
Genefamily_1047	COG3785	O	Posttranslational modification, protein turnover, chaperones
Genefamily_1049	COG1680	V	Defense mechanisms
Genefamily_1050	COG3439	S	Function unknown
Genefamily_1052	COG0418	F	Nucleotide transport and metabolism
Genefamily_1053	COG0437	C	Energy production and conversion
Genefamily_1054	COG4191	T	Signal transduction mechanisms
Genefamily_1056	COG1560	I	Lipid transport and metabolism
Genefamily_1057	COG3104	E	Amino acid transport and metabolism
Genefamily_1058	COG1607	I	Lipid transport and metabolism
Genefamily_1059	COG0790	T	Signal transduction mechanisms
Genefamily_1060	COG0589	T	Signal transduction mechanisms
Genefamily_1061	COG0456	J	Translation, ribosomal structure and biogenesis
Genefamily_1069	COG3030	R	General function prediction only
Genefamily_1073	COG0108	H	Coenzyme transport and metabolism
Genefamily_1074	COG1544	J	Translation, ribosomal structure and biogenesis
Genefamily_1075	COG0541	U	Intracellular trafficking, secretion, and vesicular transport
Genefamily_1076	COG4536	P	Inorganic ion transport and metabolism
Genefamily_1077	COG1854	T	Signal transduction mechanisms
Genefamily_1078	COG2918	H	Coenzyme transport and metabolism
Genefamily_1083	COG4603	R	General function prediction only
Genefamily_1084	COG1073	T	Signal transduction mechanisms
Genefamily_1085	COG2236	H	Coenzyme transport and metabolism
Genefamily_1086	COG1477	H	Coenzyme transport and metabolism
Genefamily_1087	COG2871	C	Energy production and conversion
Genefamily_1088	COG2209	C	Energy production and conversion
Genefamily_1089	COG1347	C	Energy production and conversion
Genefamily_1091	COG1726	C	Energy production and conversion
Genefamily_1092	COG3034	M	Cell wall/membrane/envelope biogenesis
Genefamily_1093	COG0279	G	Carbohydrate transport and metabolism
Genefamily_1094	COG0019	E	Amino acid transport and metabolism
Genefamily_1095	COG0583	K	Transcription
Genefamily_1097	COG3531	O	Posttranslational modification, protein turnover, chaperones
Genefamily_1098	COG1678	K	Transcription
Genefamily_1099	COG0816	K	Transcription
Genefamily_1100	COG0762	S	Function unknown
Genefamily_1101	COG0127	F	Nucleotide transport and metabolism
Genefamily_1102	COG2066	E	Amino acid transport and metabolism
Genefamily_1103	COG3171	S	Function unknown
Genefamily_1104	COG1194	L	Replication, recombination and repair
Genefamily_1106	COG0741	M	Cell wall/membrane/envelope biogenesis
Genefamily_1107	COG4105	M	Cell wall/membrane/envelope biogenesis
Genefamily_1108	COG0722	E	Amino acid transport and metabolism
Genefamily_1109	COG0491	R	General function prediction only
Genefamily_1110	COG3758	T	Signal transduction mechanisms
Genefamily_1112	COG0665	E	Amino acid transport and metabolism
Genefamily_1119	COG3631	R	General function prediction only
Genefamily_1133	COG1876	M	Cell wall/membrane/envelope biogenesis
Genefamily_1137	COG1018	C	Energy production and conversion
Genefamily_1138	COG0565	J	Translation, ribosomal structure and biogenesis
Genefamily_1144	COG0105	F	Nucleotide transport and metabolism
Genefamily_1145	COG0820	J	Translation, ribosomal structure and biogenesis
Genefamily_1146	COG1160	R	General function prediction only
Genefamily_1150	COG2706	G	Carbohydrate transport and metabolism
Genefamily_1151	COG0161	H	Coenzyme transport and metabolism
Genefamily_1152	COG0502	H	Coenzyme transport and metabolism
Genefamily_1154	COG2226	H	Coenzyme transport and metabolism
Genefamily_1155	COG0132	H	Coenzyme transport and metabolism
Genefamily_1161	COG1741	R	General function prediction only
Genefamily_1162	COG1866	C	Energy production and conversion
Genefamily_1163	COG1281	O	Posttranslational modification, protein turnover, chaperones
Genefamily_1164	COG1188	J	Translation, ribosomal structure and biogenesis
Genefamily_1167	COG3266	D	Cell cycle control, cell division, chromosome partitioning
Genefamily_1168	COG0036	G	Carbohydrate transport and metabolism
Genefamily_1169	COG0605	P	Inorganic ion transport and metabolism
Genefamily_1170	COG3162	S	Function unknown
Genefamily_1173	COG2606	J	Translation, ribosomal structure and biogenesis
Genefamily_1174	COG0140	E	Amino acid transport and metabolism
Genefamily_1175	COG0107	E	Amino acid transport and metabolism
Genefamily_1176	COG0118	E	Amino acid transport and metabolism
Genefamily_1177	COG0241	E	Amino acid transport and metabolism
Genefamily_1179	COG0141	E	Amino acid transport and metabolism
Genefamily_1180	COG0451	M	Cell wall/membrane/envelope biogenesis
Genefamily_1181	COG0625	O	Posttranslational modification, protein turnover, chaperones
Genefamily_1182	COG1686	M	Cell wall/membrane/envelope biogenesis
Genefamily_1185	COG2138	H	Coenzyme transport and metabolism
Genefamily_1202	COG0652	O	Posttranslational modification, protein turnover, chaperones
Genefamily_1203	COG3084	S	Function unknown
Genefamily_1204	COG5000	T	Signal transduction mechanisms
Genefamily_1205	COG5645	S	Function unknown
Genefamily_1206	COG2860	S	Function unknown
Genefamily_1208	COG2982	M	Cell wall/membrane/envelope biogenesis
Genefamily_1209	COG0174	E	Amino acid transport and metabolism
Genefamily_1211	COG0765	E	Amino acid transport and metabolism
Genefamily_1219	COG1695	K	Transcription
Genefamily_1220	COG1540	R	General function prediction only
Genefamily_1221	COG0668	M	Cell wall/membrane/envelope biogenesis
Genefamily_1222	COG3247	S	Function unknown
Genefamily_1223	COG1353	V	Defense mechanisms
Genefamily_1234	COG4591	M	Cell wall/membrane/envelope biogenesis
Genefamily_1237	COG4635	H	Coenzyme transport and metabolism
Genefamily_1241	COG3340	E	Amino acid transport and metabolism
Genefamily_1242	COG1826	U	Intracellular trafficking, secretion, and vesicular transport
Genefamily_1243	COG3165	H	Coenzyme transport and metabolism
Genefamily_1244	COG2226	H	Coenzyme transport and metabolism
Genefamily_1246	COG0586	S	Function unknown
Genefamily_1247	COG2365	T	Signal transduction mechanisms
Genefamily_1249	COG0451	M	Cell wall/membrane/envelope biogenesis
Genefamily_1251	COG3753	S	Function unknown
Genefamily_1252	COG0620	E	Amino acid transport and metabolism
Genefamily_1253	COG2252	F	Nucleotide transport and metabolism
Genefamily_1254	COG1448	E	Amino acid transport and metabolism
Genefamily_1255	COG0787	M	Cell wall/membrane/envelope biogenesis
Genefamily_1259	COG2137	O	Posttranslational modification, protein turnover, chaperones
Genefamily_1260	COG0346	Q	Secondary metabolites biosynthesis, transport and catabolism
Genefamily_1263	COG1696	M	Cell wall/membrane/envelope biogenesis
Genefamily_1265	COG3265	G	Carbohydrate transport and metabolism
Genefamily_1269	COG0735	P	Inorganic ion transport and metabolism
Genefamily_1270	COG0818	I	Lipid transport and metabolism
Genefamily_1275	COG3978	C	Energy production and conversion
Genefamily_1280	COG3118	O	Posttranslational modification, protein turnover, chaperones
Genefamily_1281	COG0472	M	Cell wall/membrane/envelope biogenesis
Genefamily_1282	COG3765	M	Cell wall/membrane/envelope biogenesis
Genefamily_1283	COG0456	J	Translation, ribosomal structure and biogenesis
Genefamily_1284	COG2244	M	Cell wall/membrane/envelope biogenesis
Genefamily_1285	COG0554	C	Energy production and conversion
Genefamily_1286	COG2959	S	Function unknown
Genefamily_1287	COG1587	H	Coenzyme transport and metabolism
Genefamily_1288	COG0181	H	Coenzyme transport and metabolism
Genefamily_1289	COG5567	S	Function unknown
Genefamily_1290	COG0253	E	Amino acid transport and metabolism
Genefamily_1291	COG3159	S	Function unknown
Genefamily_1292	COG1011	H	Coenzyme transport and metabolism
Genefamily_1296	COG2050	Q	Secondary metabolites biosynthesis, transport and catabolism
Genefamily_1297	COG2829	M	Cell wall/membrane/envelope biogenesis
Genefamily_1298	COG2267	I	Lipid transport and metabolism
Genefamily_1299	COG1215	N	Cell motility
Genefamily_1300	COG0688	I	Lipid transport and metabolism
Genefamily_1303	COG0860	M	Cell wall/membrane/envelope biogenesis
Genefamily_1305	COG0324	J	Translation, ribosomal structure and biogenesis
Genefamily_1306	COG1923	T	Signal transduction mechanisms
Genefamily_1307	COG2262	J	Translation, ribosomal structure and biogenesis
Genefamily_1308	COG0330	O	Posttranslational modification, protein turnover, chaperones
Genefamily_1309	COG0104	F	Nucleotide transport and metabolism
Genefamily_1310	COG0566	J	Translation, ribosomal structure and biogenesis
Genefamily_1311	COG0360	J	Translation, ribosomal structure and biogenesis
Genefamily_1313	COG0545	O	Posttranslational modification, protein turnover, chaperones
Genefamily_1315	COG0579	G	Carbohydrate transport and metabolism
Genefamily_1316	COG1917	R	General function prediction only
Genefamily_1317	COG3111	S	Function unknown
Genefamily_1319	COG1253	R	General function prediction only
Genefamily_1320	COG2105	R	General function prediction only
Genefamily_1321	COG0773	M	Cell wall/membrane/envelope biogenesis
Genefamily_1322	COG1438	K	Transcription
Genefamily_1324	COG0142	H	Coenzyme transport and metabolism
Genefamily_1325	COG0261	J	Translation, ribosomal structure and biogenesis
Genefamily_1326	COG0782	K	Transcription
Genefamily_1327	COG0294	H	Coenzyme transport and metabolism
Genefamily_1328	COG1109	G	Carbohydrate transport and metabolism
Genefamily_1329	COG1314	U	Intracellular trafficking, secretion, and vesicular transport
Genefamily_1331	COG0130	J	Translation, ribosomal structure and biogenesis
Genefamily_1332	COG0602	R	General function prediction only
Genefamily_1333	COG1328	F	Nucleotide transport and metabolism
Genefamily_1334	COG0251	V	Defense mechanisms
Genefamily_1335	COG1781	F	Nucleotide transport and metabolism
Genefamily_1336	COG0540	F	Nucleotide transport and metabolism
Genefamily_1338	COG3076	J	Translation, ribosomal structure and biogenesis
Genefamily_1341	COG1959	K	Transcription
Genefamily_1343	COG1712	R	General function prediction only
Genefamily_1344	COG5564	S	Function unknown
Genefamily_1346	COG1073	T	Signal transduction mechanisms
Genefamily_1348	COG0288	P	Inorganic ion transport and metabolism
Genefamily_1349	COG0414	H	Coenzyme transport and metabolism
Genefamily_1350	COG0413	H	Coenzyme transport and metabolism
Genefamily_1352	COG1734	J	Translation, ribosomal structure and biogenesis
Genefamily_1353	COG1643	J	Translation, ribosomal structure and biogenesis
Genefamily_1355	COG0001	H	Coenzyme transport and metabolism
Genefamily_1356	COG0775	F	Nucleotide transport and metabolism
Genefamily_1357	COG2265	J	Translation, ribosomal structure and biogenesis
Genefamily_1358	COG3956	R	General function prediction only
Genefamily_1359	COG0471	G	Carbohydrate transport and metabolism
Genefamily_1360	COG1553	P	Inorganic ion transport and metabolism
Genefamily_1362	COG3923	L	Replication, recombination and repair
Genefamily_1363	COG0503	F	Nucleotide transport and metabolism
Genefamily_1364	COG0718	R	General function prediction only
Genefamily_1393	COG0554	C	Energy production and conversion
Genefamily_1394	COG0683	E	Amino acid transport and metabolism
Genefamily_1395	COG0205	G	Carbohydrate transport and metabolism
Genefamily_1397	COG0501	O	Posttranslational modification, protein turnover, chaperones
Genefamily_1404	COG0859	M	Cell wall/membrane/envelope biogenesis
Genefamily_1405	COG0267	J	Translation, ribosomal structure and biogenesis
Genefamily_1406	COG0227	J	Translation, ribosomal structure and biogenesis
Genefamily_1407	COG0461	F	Nucleotide transport and metabolism
Genefamily_1408	COG0689	J	Translation, ribosomal structure and biogenesis
Genefamily_1409	COG1561	S	Function unknown
Genefamily_1411	COG2864	C	Energy production and conversion
Genefamily_1420	COG0254	J	Translation, ribosomal structure and biogenesis
Genefamily_1422	COG0847	L	Replication, recombination and repair
Genefamily_1423	COG0328	L	Replication, recombination and repair
Genefamily_1425	COG0760	O	Posttranslational modification, protein turnover, chaperones
Genefamily_1426	COG0776	L	Replication, recombination and repair
Genefamily_1429	COG3056	S	Function unknown
Genefamily_1430	COG2271	G	Carbohydrate transport and metabolism
Genefamily_1431	COG1622	C	Energy production and conversion
Genefamily_1432	COG3125	C	Energy production and conversion
Genefamily_1434	COG1666	S	Function unknown
Genefamily_1435	COG0693	R	General function prediction only
Genefamily_1436	COG1722	L	Replication, recombination and repair
Genefamily_1437	COG0142	H	Coenzyme transport and metabolism
Genefamily_1440	COG0809	J	Translation, ribosomal structure and biogenesis
Genefamily_1441	COG3124	I	Lipid transport and metabolism
Genefamily_1442	COG0450	V	Defense mechanisms
Genefamily_1446	COG0848	U	Intracellular trafficking, secretion, and vesicular transport
Genefamily_1447	COG0811	U	Intracellular trafficking, secretion, and vesicular transport
Genefamily_1448	COG0586	S	Function unknown
Genefamily_1450	COG0289	E	Amino acid transport and metabolism
Genefamily_1451	COG0761	I	Lipid transport and metabolism
Genefamily_1452	COG1047	O	Posttranslational modification, protein turnover, chaperones
Genefamily_1454	COG0268	J	Translation, ribosomal structure and biogenesis
Genefamily_1456	COG0498	E	Amino acid transport and metabolism
Genefamily_1457	COG0083	E	Amino acid transport and metabolism
Genefamily_1459	COG3708	K	Transcription
Genefamily_1460	COG2973	K	Transcription
Genefamily_1461	COG0560	E	Amino acid transport and metabolism
Genefamily_1462	COG1595	K	Transcription
Genefamily_1463	COG0813	F	Nucleotide transport and metabolism
Genefamily_1464	COG1015	G	Carbohydrate transport and metabolism
Genefamily_1465	COG0274	F	Nucleotide transport and metabolism
Genefamily_1466	COG2823	S	Function unknown
Genefamily_1467	COG4108	J	Translation, ribosomal structure and biogenesis
Genefamily_1468	COG0521	H	Coenzyme transport and metabolism

## Sheet: accessory genomes
Genefamily	COG num	class	Function
Genefamily_2	COG2801	X	Mobilome: prophages, transposons
Genefamily_7	COG1396	K	Transcription
Genefamily_8	COG4104	U	Intracellular trafficking, secretion, and vesicular transport
Genefamily_9	COG2963	X	Mobilome: prophages, transposons
Genefamily_10	COG3539	N	Cell motility
Genefamily_12	COG5464	L	Replication, recombination and repair
Genefamily_14	COG3121	W	Extracellular structures
Genefamily_16	COG3539	N	Cell motility
Genefamily_17	COG3539	N	Cell motility
Genefamily_18	COG0050	J	Translation, ribosomal structure and biogenesis
Genefamily_19	COG0243	C	Energy production and conversion
Genefamily_20	COG2271	G	Carbohydrate transport and metabolism
Genefamily_22	COG3121	W	Extracellular structures
Genefamily_23	COG3539	N	Cell motility
Genefamily_25	COG0463	M	Cell wall/membrane/envelope biogenesis
Genefamily_26	COG1846	K	Transcription
Genefamily_27	COG3539	N	Cell motility
Genefamily_28	COG3539	N	Cell motility
Genefamily_29	COG1413	R	General function prediction only
Genefamily_32	COG1961	L	Replication, recombination and repair
Genefamily_34	COG3121	W	Extracellular structures
Genefamily_35	COG2110	J	Translation, ribosomal structure and biogenesis
Genefamily_36	COG0290	J	Translation, ribosomal structure and biogenesis
Genefamily_37	COG1566	V	Defense mechanisms
Genefamily_38	COG5301	X	Mobilome: prophages, transposons
Genefamily_40	COG0629	L	Replication, recombination and repair
Genefamily_42	COG3539	N	Cell motility
Genefamily_43	COG2801	X	Mobilome: prophages, transposons
Genefamily_44	COG3383	R	General function prediction only
Genefamily_45	COG3539	N	Cell motility
Genefamily_46	COG3157	U	Intracellular trafficking, secretion, and vesicular transport
Genefamily_48	COG5492	R	General function prediction only
Genefamily_48	COG5492	R	General function prediction only
Genefamily_50	COG1396	K	Transcription
Genefamily_51	COG3539	N	Cell motility
Genefamily_52	COG4104	U	Intracellular trafficking, secretion, and vesicular transport
Genefamily_54	COG2194	M	Cell wall/membrane/envelope biogenesis
Genefamily_56	COG3677	X	Mobilome: prophages, transposons
Genefamily_57	COG3539	N	Cell motility
Genefamily_59	COG1004	M	Cell wall/membrane/envelope biogenesis
Genefamily_60	COG1087	M	Cell wall/membrane/envelope biogenesis
Genefamily_61	COG3293	X	Mobilome: prophages, transposons
Genefamily_62	COG3539	N	Cell motility
Genefamily_64	COG2353	R	General function prediction only
Genefamily_66	COG0545	O	Posttranslational modification, protein turnover, chaperones
Genefamily_67	COG1131	V	Defense mechanisms
Genefamily_68	COG2963	X	Mobilome: prophages, transposons
Genefamily_69	COG3637	M	Cell wall/membrane/envelope biogenesis
Genefamily_71	COG1075	I	Lipid transport and metabolism
Genefamily_73	COG2207	K	Transcription
Genefamily_74	COG1595	K	Transcription
Genefamily_75	COG5263	G	Carbohydrate transport and metabolism
Genefamily_76	COG2974	L	Replication, recombination and repair
Genefamily_77	COG1396	K	Transcription
Genefamily_78	COG1182	C	Energy production and conversion
Genefamily_79	COG2207	K	Transcription
Genefamily_80	COG3539	N	Cell motility
Genefamily_81	COG1396	K	Transcription
Genefamily_82	COG3539	N	Cell motility
Genefamily_83	COG3772	M	Cell wall/membrane/envelope biogenesis
Genefamily_84	COG4774	P	Inorganic ion transport and metabolism
Genefamily_85	COG2211	G	Carbohydrate transport and metabolism
Genefamily_86	COG4253	S	Function unknown
Genefamily_87	COG2076	V	Defense mechanisms
Genefamily_88	COG3397	R	General function prediction only
Genefamily_89	COG0583	K	Transcription
Genefamily_90	COG2046	P	Inorganic ion transport and metabolism
Genefamily_91	COG0338	L	Replication, recombination and repair
Genefamily_92	COG2003	L	Replication, recombination and repair
Genefamily_93	COG0243	C	Energy production and conversion
Genefamily_94	COG3121	W	Extracellular structures
Genefamily_95	COG1972	F	Nucleotide transport and metabolism
Genefamily_97	COG3539	N	Cell motility
Genefamily_98	COG2608	P	Inorganic ion transport and metabolism
Genefamily_99	COG3539	N	Cell motility
Genefamily_100	COG0330	O	Posttranslational modification, protein turnover, chaperones
Genefamily_101	COG0495	J	Translation, ribosomal structure and biogenesis
Genefamily_103	COG3522	U	Intracellular trafficking, secretion, and vesicular transport
Genefamily_104	COG0663	R	General function prediction only
Genefamily_105	COG3292	T	Signal transduction mechanisms
Genefamily_107	COG1395	K	Transcription
Genefamily_108	COG3316	X	Mobilome: prophages, transposons
Genefamily_109	COG1961	L	Replication, recombination and repair
Genefamily_110	COG1235	P	Inorganic ion transport and metabolism
Genefamily_111	COG3272	S	Function unknown
Genefamily_112	COG3121	W	Extracellular structures
Genefamily_113	COG2017	G	Carbohydrate transport and metabolism
Genefamily_114	COG1105	G	Carbohydrate transport and metabolism
Genefamily_115	COG1897	E	Amino acid transport and metabolism
Genefamily_116	COG1595	K	Transcription
Genefamily_117	COG2271	G	Carbohydrate transport and metabolism
Genefamily_118	COG2978	H	Coenzyme transport and metabolism
Genefamily_119	COG3539	N	Cell motility
Genefamily_121	COG1464	P	Inorganic ion transport and metabolism
Genefamily_122	COG1929	G	Carbohydrate transport and metabolism
Genefamily_123	COG1396	K	Transcription
Genefamily_124	COG0438	M	Cell wall/membrane/envelope biogenesis
Genefamily_125	COG0437	C	Energy production and conversion
Genefamily_127	COG3539	N	Cell motility
Genefamily_128	COG3381	O	Posttranslational modification, protein turnover, chaperones
Genefamily_130	COG1804	I	Lipid transport and metabolism
Genefamily_131	COG0786	E	Amino acid transport and metabolism
Genefamily_132	COG1136	M	Cell wall/membrane/envelope biogenesis
Genefamily_133	COG1278	K	Transcription
Genefamily_135	COG2831	U	Intracellular trafficking, secretion, and vesicular transport
Genefamily_137	COG3596	R	General function prediction only
Genefamily_138	COG3302	C	Energy production and conversion
Genefamily_140	COG0810	M	Cell wall/membrane/envelope biogenesis
Genefamily_141	COG0375	R	General function prediction only
Genefamily_142	COG2814	G	Carbohydrate transport and metabolism
Genefamily_144	COG0841	V	Defense mechanisms
Genefamily_145	COG0064	J	Translation, ribosomal structure and biogenesis
Genefamily_146	COG3539	N	Cell motility
Genefamily_148	COG2271	G	Carbohydrate transport and metabolism
Genefamily_149	COG4656	C	Energy production and conversion
Genefamily_151	COG2931	Q	Secondary metabolites biosynthesis, transport and catabolism
Genefamily_153	COG5281	X	Mobilome: prophages, transposons
Genefamily_154	COG3157	U	Intracellular trafficking, secretion, and vesicular transport
Genefamily_155	COG0496	L	Replication, recombination and repair
Genefamily_156	COG4695	X	Mobilome: prophages, transposons
Genefamily_157	COG3455	U	Intracellular trafficking, secretion, and vesicular transport
Genefamily_158	COG4125	S	Function unknown
Genefamily_159	COG0640	K	Transcription
Genefamily_160	COG0305	L	Replication, recombination and repair
Genefamily_161	COG3302	C	Energy production and conversion
Genefamily_162	COG0015	F	Nucleotide transport and metabolism
Genefamily_163	COG3118	O	Posttranslational modification, protein turnover, chaperones
Genefamily_164	COG0624	E	Amino acid transport and metabolism
Genefamily_165	COG3539	N	Cell motility
Genefamily_166	COG3064	M	Cell wall/membrane/envelope biogenesis
Genefamily_169	COG0389	L	Replication, recombination and repair
Genefamily_170	COG1757	C	Energy production and conversion
Genefamily_171	COG4790	U	Intracellular trafficking, secretion, and vesicular transport
Genefamily_172	COG0381	M	Cell wall/membrane/envelope biogenesis
Genefamily_174	COG0004	P	Inorganic ion transport and metabolism
Genefamily_175	COG1674	D	Cell cycle control, cell division, chromosome partitioning
Genefamily_176	COG1804	I	Lipid transport and metabolism
Genefamily_180	COG1846	K	Transcription
Genefamily_182	COG0437	C	Energy production and conversion
Genefamily_183	COG3206	M	Cell wall/membrane/envelope biogenesis
Genefamily_185	COG1309	K	Transcription
Genefamily_187	COG1414	K	Transcription
Genefamily_188	COG0484	O	Posttranslational modification, protein turnover, chaperones
Genefamily_189	COG1629	P	Inorganic ion transport and metabolism
Genefamily_190	COG3515	U	Intracellular trafficking, secretion, and vesicular transport
Genefamily_193	COG0557	K	Transcription
Genefamily_194	COG2378	K	Transcription
Genefamily_196	COG0542	O	Posttranslational modification, protein turnover, chaperones
Genefamily_197	COG3520	U	Intracellular trafficking, secretion, and vesicular transport
Genefamily_198	COG3391	R	General function prediction only
Genefamily_199	COG4619	P	Inorganic ion transport and metabolism
Genefamily_200	COG3539	N	Cell motility
Genefamily_201	COG4373	X	Mobilome: prophages, transposons
Genefamily_202	COG1292	M	Cell wall/membrane/envelope biogenesis
Genefamily_203	COG3519	U	Intracellular trafficking, secretion, and vesicular transport
Genefamily_205	COG1396	K	Transcription
Genefamily_206	COG3064	M	Cell wall/membrane/envelope biogenesis
Genefamily_207	COG2828	C	Energy production and conversion
Genefamily_208	COG2205	T	Signal transduction mechanisms
Genefamily_209	COG3266	D	Cell cycle control, cell division, chromosome partitioning
Genefamily_210	COG3516	U	Intracellular trafficking, secretion, and vesicular transport
Genefamily_211	COG4570	L	Replication, recombination and repair
Genefamily_213	COG3539	N	Cell motility
Genefamily_215	COG0758	L	Replication, recombination and repair
Genefamily_217	COG0308	E	Amino acid transport and metabolism
Genefamily_218	COG3121	W	Extracellular structures
Genefamily_219	COG1979	C	Energy production and conversion
Genefamily_221	COG3121	W	Extracellular structures
Genefamily_222	COG3539	N	Cell motility
Genefamily_224	COG0457	R	General function prediction only
Genefamily_226	COG3327	K	Transcription
Genefamily_228	COG1807	M	Cell wall/membrane/envelope biogenesis
Genefamily_230	COG0657	I	Lipid transport and metabolism
Genefamily_232	COG1330	L	Replication, recombination and repair
Genefamily_233	COG0857	R	General function prediction only
Genefamily_236	COG3539	N	Cell motility
Genefamily_237	COG0281	C	Energy production and conversion
Genefamily_238	COG0497	L	Replication, recombination and repair
Genefamily_240	COG0513	L	Replication, recombination and repair
Genefamily_241	COG3027	D	Cell cycle control, cell division, chromosome partitioning
Genefamily_242	COG1253	R	General function prediction only
Genefamily_243	COG0583	K	Transcription
Genefamily_244	COG1396	K	Transcription
Genefamily_245	COG2333	R	General function prediction only
Genefamily_247	COG4558	P	Inorganic ion transport and metabolism
Genefamily_248	COG1473	R	General function prediction only
Genefamily_252	COG1611	R	General function prediction only
Genefamily_254	COG1648	H	Coenzyme transport and metabolism
Genefamily_255	COG0682	M	Cell wall/membrane/envelope biogenesis
Genefamily_260	COG2608	P	Inorganic ion transport and metabolism
Genefamily_261	COG1027	E	Amino acid transport and metabolism
Genefamily_263	COG3150	R	General function prediction only
Genefamily_265	COG2515	E	Amino acid transport and metabolism
Genefamily_270	COG0666	T	Signal transduction mechanisms
Genefamily_278	COG1381	L	Replication, recombination and repair
Genefamily_288	COG3517	U	Intracellular trafficking, secretion, and vesicular transport
Genefamily_289	COG4771	P	Inorganic ion transport and metabolism
Genefamily_291	COG1199	L	Replication, recombination and repair
Genefamily_292	COG3444	G	Carbohydrate transport and metabolism
Genefamily_293	COG0749	L	Replication, recombination and repair
Genefamily_294	COG0747	E	Amino acid transport and metabolism
Genefamily_295	COG2252	F	Nucleotide transport and metabolism
Genefamily_300	COG1250	I	Lipid transport and metabolism
Genefamily_304	COG2225	C	Energy production and conversion
Genefamily_307	COG4771	P	Inorganic ion transport and metabolism
Genefamily_309	COG4256	H	Coenzyme transport and metabolism
Genefamily_310	COG0399	M	Cell wall/membrane/envelope biogenesis
Genefamily_311	COG0073	J	Translation, ribosomal structure and biogenesis
Genefamily_312	COG0390	P	Inorganic ion transport and metabolism
Genefamily_313	COG2861	G	Carbohydrate transport and metabolism
Genefamily_314	COG2814	G	Carbohydrate transport and metabolism
Genefamily_315	COG3539	N	Cell motility
Genefamily_318	COG1070	G	Carbohydrate transport and metabolism
Genefamily_319	COG1902	C	Energy production and conversion
Genefamily_320	COG1090	R	General function prediction only
Genefamily_323	COG2166	O	Posttranslational modification, protein turnover, chaperones
Genefamily_324	COG1179	J	Translation, ribosomal structure and biogenesis
Genefamily_328	COG3539	N	Cell motility
Genefamily_331	COG0446	I	Lipid transport and metabolism
Genefamily_333	COG0679	R	General function prediction only
Genefamily_334	COG3840	H	Coenzyme transport and metabolism
Genefamily_336	COG2216	P	Inorganic ion transport and metabolism
Genefamily_338	COG0524	G	Carbohydrate transport and metabolism
Genefamily_343	COG1135	E	Amino acid transport and metabolism
Genefamily_350	COG2274	V	Defense mechanisms
Genefamily_352	COG1457	F	Nucleotide transport and metabolism
Genefamily_353	COG0578	C	Energy production and conversion
Genefamily_357	COG0187	L	Replication, recombination and repair
Genefamily_362	COG0263	E	Amino acid transport and metabolism
Genefamily_363	COG2912	T	Signal transduction mechanisms
Genefamily_364	COG1388	M	Cell wall/membrane/envelope biogenesis
Genefamily_365	COG2233	F	Nucleotide transport and metabolism
Genefamily_366	COG1444	J	Translation, ribosomal structure and biogenesis
Genefamily_368	COG1770	E	Amino acid transport and metabolism
Genefamily_369	COG1629	P	Inorganic ion transport and metabolism
Genefamily_370	COG0691	O	Posttranslational modification, protein turnover, chaperones
Genefamily_371	COG2913	M	Cell wall/membrane/envelope biogenesis
Genefamily_374	COG0272	L	Replication, recombination and repair
Genefamily_377	COG1219	O	Posttranslational modification, protein turnover, chaperones
Genefamily_378	COG1291	N	Cell motility
Genefamily_391	COG0501	O	Posttranslational modification, protein turnover, chaperones
Genefamily_392	COG2207	K	Transcription
Genefamily_394	COG2982	M	Cell wall/membrane/envelope biogenesis
Genefamily_396	COG0702	R	General function prediction only
Genefamily_397	COG2256	L	Replication, recombination and repair
Genefamily_398	COG0583	K	Transcription
Genefamily_399	COG0583	K	Transcription
Genefamily_405	COG0122	L	Replication, recombination and repair
Genefamily_416	COG0642	T	Signal transduction mechanisms
Genefamily_423	COG2223	P	Inorganic ion transport and metabolism
Genefamily_425	COG0469	G	Carbohydrate transport and metabolism
Genefamily_426	COG4771	P	Inorganic ion transport and metabolism
Genefamily_427	COG0095	H	Coenzyme transport and metabolism
Genefamily_428	COG2076	V	Defense mechanisms
Genefamily_429	COG0463	M	Cell wall/membrane/envelope biogenesis
Genefamily_430	COG4139	H	Coenzyme transport and metabolism
Genefamily_431	COG3001	G	Carbohydrate transport and metabolism
Genefamily_433	COG0394	T	Signal transduction mechanisms
Genefamily_435	COG1879	G	Carbohydrate transport and metabolism
Genefamily_437	COG0419	L	Replication, recombination and repair
Genefamily_438	COG0612	R	General function prediction only
Genefamily_440	COG1344	N	Cell motility
Genefamily_441	COG1345	N	Cell motility
Genefamily_442	COG1654	K	Transcription
Genefamily_443	COG0796	M	Cell wall/membrane/envelope biogenesis
Genefamily_444	COG4206	H	Coenzyme transport and metabolism
Genefamily_445	COG1249	C	Energy production and conversion
Genefamily_450	COG2933	J	Translation, ribosomal structure and biogenesis
Genefamily_451	COG2363	S	Function unknown
Genefamily_452	COG0520	E	Amino acid transport and metabolism
Genefamily_454	COG0009	J	Translation, ribosomal structure and biogenesis
Genefamily_456	COG1443	I	Lipid transport and metabolism
Genefamily_463	COG2513	G	Carbohydrate transport and metabolism
Genefamily_465	COG0608	L	Replication, recombination and repair
Genefamily_466	COG1651	O	Posttranslational modification, protein turnover, chaperones
Genefamily_469	COG0583	K	Transcription
Genefamily_470	COG0626	E	Amino acid transport and metabolism
Genefamily_474	COG0471	G	Carbohydrate transport and metabolism
Genefamily_475	COG1767	H	Coenzyme transport and metabolism
Genefamily_476	COG0790	T	Signal transduction mechanisms
Genefamily_477	COG0076	E	Amino acid transport and metabolism
Genefamily_479	COG0262	H	Coenzyme transport and metabolism
Genefamily_480	COG2967	P	Inorganic ion transport and metabolism
Genefamily_481	COG1995	H	Coenzyme transport and metabolism
Genefamily_483	COG0417	L	Replication, recombination and repair
Genefamily_484	COG3605	T	Signal transduction mechanisms
Genefamily_487	COG0743	I	Lipid transport and metabolism
Genefamily_493	COG2990	S	Function unknown
Genefamily_496	COG2194	M	Cell wall/membrane/envelope biogenesis
Genefamily_497	COG2814	G	Carbohydrate transport and metabolism
Genefamily_504	COG0753	P	Inorganic ion transport and metabolism
Genefamily_505	COG0209	F	Nucleotide transport and metabolism
Genefamily_506	COG2205	T	Signal transduction mechanisms
Genefamily_508	COG0350	L	Replication, recombination and repair
Genefamily_517	COG0192	H	Coenzyme transport and metabolism
Genefamily_523	COG4950	S	Function unknown
Genefamily_527	COG2205	T	Signal transduction mechanisms
Genefamily_546	COG0042	J	Translation, ribosomal structure and biogenesis
Genefamily_547	COG2901	K	Transcription
Genefamily_548	COG0491	R	General function prediction only
Genefamily_550	COG0406	G	Carbohydrate transport and metabolism
Genefamily_551	COG2188	K	Transcription
Genefamily_557	COG0742	J	Translation, ribosomal structure and biogenesis
Genefamily_558	COG3776	S	Function unknown
Genefamily_559	COG0425	O	Posttranslational modification, protein turnover, chaperones
Genefamily_560	COG1738	S	Function unknown
Genefamily_566	COG2704	G	Carbohydrate transport and metabolism
Genefamily_567	COG0583	K	Transcription
Genefamily_573	COG0533	J	Translation, ribosomal structure and biogenesis
Genefamily_576	COG1391	O	Posttranslational modification, protein turnover, chaperones
Genefamily_592	COG1951	C	Energy production and conversion
Genefamily_594	COG1012	C	Energy production and conversion
Genefamily_599	COG0079	E	Amino acid transport and metabolism
Genefamily_602	COG0150	F	Nucleotide transport and metabolism
Genefamily_603	COG0628	R	General function prediction only
Genefamily_606	COG0624	E	Amino acid transport and metabolism
Genefamily_608	COG0593	L	Replication, recombination and repair
Genefamily_609	COG0061	F	Nucleotide transport and metabolism
Genefamily_610	COG1280	E	Amino acid transport and metabolism
Genefamily_613	COG2814	G	Carbohydrate transport and metabolism
Genefamily_618	COG1520	M	Cell wall/membrane/envelope biogenesis
Genefamily_626	COG1972	F	Nucleotide transport and metabolism
Genefamily_627	COG0008	J	Translation, ribosomal structure and biogenesis
Genefamily_628	COG3201	H	Coenzyme transport and metabolism
Genefamily_629	COG2867	J	Translation, ribosomal structure and biogenesis
Genefamily_630	COG0457	R	General function prediction only
Genefamily_633	COG1215	N	Cell motility
Genefamily_634	COG0034	F	Nucleotide transport and metabolism
Genefamily_636	COG0546	C	Energy production and conversion
Genefamily_639	COG4147	C	Energy production and conversion
Genefamily_640	COG5001	T	Signal transduction mechanisms
Genefamily_642	COG0303	H	Coenzyme transport and metabolism
Genefamily_643	COG0302	H	Coenzyme transport and metabolism
Genefamily_644	COG2311	S	Function unknown
Genefamily_645	COG2949	M	Cell wall/membrane/envelope biogenesis
Genefamily_646	COG1704	S	Function unknown
Genefamily_648	COG0814	E	Amino acid transport and metabolism
Genefamily_649	COG4160	E	Amino acid transport and metabolism
Genefamily_650	COG4215	E	Amino acid transport and metabolism
Genefamily_653	COG0388	R	General function prediction only
Genefamily_654	COG0621	J	Translation, ribosomal structure and biogenesis
Genefamily_657	COG0551	L	Replication, recombination and repair
Genefamily_658	COG4166	E	Amino acid transport and metabolism
Genefamily_659	COG1454	C	Energy production and conversion
Genefamily_660	COG3715	G	Carbohydrate transport and metabolism
Genefamily_661	COG3716	G	Carbohydrate transport and metabolism
Genefamily_662	COG1651	O	Posttranslational modification, protein turnover, chaperones
Genefamily_663	COG1763	H	Coenzyme transport and metabolism
Genefamily_674	COG2204	T	Signal transduction mechanisms
Genefamily_690	COG1187	J	Translation, ribosomal structure and biogenesis
Genefamily_691	COG0531	E	Amino acid transport and metabolism
Genefamily_692	COG0333	J	Translation, ribosomal structure and biogenesis
Genefamily_696	COG0125	F	Nucleotide transport and metabolism
Genefamily_709	COG1250	I	Lipid transport and metabolism
Genefamily_714	COG0583	K	Transcription
Genefamily_715	COG0025	P	Inorganic ion transport and metabolism
Genefamily_716	COG0042	J	Translation, ribosomal structure and biogenesis
Genefamily_717	COG0668	M	Cell wall/membrane/envelope biogenesis
Genefamily_718	COG0025	P	Inorganic ion transport and metabolism
Genefamily_719	COG0789	K	Transcription
Genefamily_721	COG3779	S	Function unknown
Genefamily_725	COG0606	O	Posttranslational modification, protein turnover, chaperones
Genefamily_729	COG0514	L	Replication, recombination and repair
Genefamily_730	COG3264	M	Cell wall/membrane/envelope biogenesis
Genefamily_739	COG0210	L	Replication, recombination and repair
Genefamily_740	COG1309	K	Transcription
Genefamily_744	COG0841	V	Defense mechanisms
Genefamily_746	COG1309	K	Transcription
Genefamily_747	COG4651	P	Inorganic ion transport and metabolism
Genefamily_748	COG4222	S	Function unknown
Genefamily_749	COG0524	G	Carbohydrate transport and metabolism
Genefamily_750	COG0243	C	Energy production and conversion
Genefamily_751	COG0037	J	Translation, ribosomal structure and biogenesis
Genefamily_752	COG2204	T	Signal transduction mechanisms
Genefamily_753	COG0346	Q	Secondary metabolites biosynthesis, transport and catabolism
Genefamily_754	COG0307	H	Coenzyme transport and metabolism
Genefamily_755	COG2207	K	Transcription
Genefamily_756	COG0791	M	Cell wall/membrane/envelope biogenesis
Genefamily_757	COG1807	M	Cell wall/membrane/envelope biogenesis
Genefamily_759	COG4138	H	Coenzyme transport and metabolism
Genefamily_762	COG3678	O	Posttranslational modification, protein turnover, chaperones
Genefamily_764	COG1045	E	Amino acid transport and metabolism
Genefamily_769	COG0759	M	Cell wall/membrane/envelope biogenesis
Genefamily_771	COG0593	L	Replication, recombination and repair
Genefamily_772	COG0592	L	Replication, recombination and repair
Genefamily_777	COG2814	G	Carbohydrate transport and metabolism
Genefamily_778	COG0524	G	Carbohydrate transport and metabolism
Genefamily_779	COG0491	R	General function prediction only
Genefamily_793	COG0527	E	Amino acid transport and metabolism
Genefamily_794	COG0406	G	Carbohydrate transport and metabolism
Genefamily_795	COG0741	M	Cell wall/membrane/envelope biogenesis
Genefamily_796	COG0810	M	Cell wall/membrane/envelope biogenesis
Genefamily_799	COG4608	E	Amino acid transport and metabolism
Genefamily_800	COG0534	V	Defense mechanisms
Genefamily_801	COG0404	E	Amino acid transport and metabolism
Genefamily_802	COG3523	U	Intracellular trafficking, secretion, and vesicular transport
Genefamily_803	COG3064	M	Cell wall/membrane/envelope biogenesis
Genefamily_805	COG1502	I	Lipid transport and metabolism
Genefamily_806	COG0747	E	Amino acid transport and metabolism
Genefamily_808	COG0583	K	Transcription
Genefamily_813	COG0624	E	Amino acid transport and metabolism
Genefamily_814	COG0685	E	Amino acid transport and metabolism
Genefamily_817	COG0096	J	Translation, ribosomal structure and biogenesis
Genefamily_818	COG0097	J	Translation, ribosomal structure and biogenesis
Genefamily_819	COG0098	J	Translation, ribosomal structure and biogenesis
Genefamily_820	COG1841	J	Translation, ribosomal structure and biogenesis
Genefamily_821	COG0100	J	Translation, ribosomal structure and biogenesis
Genefamily_822	COG0202	K	Transcription
Genefamily_823	COG0569	P	Inorganic ion transport and metabolism
Genefamily_824	COG0781	K	Transcription
Genefamily_825	COG0223	J	Translation, ribosomal structure and biogenesis
Genefamily_829	COG0545	O	Posttranslational modification, protein turnover, chaperones
Genefamily_837	COG0664	T	Signal transduction mechanisms
Genefamily_838	COG1226	P	Inorganic ion transport and metabolism
Genefamily_839	COG3307	M	Cell wall/membrane/envelope biogenesis
Genefamily_841	COG0053	P	Inorganic ion transport and metabolism
Genefamily_855	COG2427	S	Function unknown
Genefamily_861	COG0245	I	Lipid transport and metabolism
Genefamily_868	COG0086	K	Transcription
Genefamily_869	COG0422	H	Coenzyme transport and metabolism
Genefamily_870	COG4132	R	General function prediction only
Genefamily_871	COG0407	H	Coenzyme transport and metabolism
Genefamily_872	COG0085	K	Transcription
Genefamily_874	COG3053	C	Energy production and conversion
Genefamily_876	COG0558	I	Lipid transport and metabolism
Genefamily_877	COG1280	E	Amino acid transport and metabolism
Genefamily_878	COG0639	T	Signal transduction mechanisms
Genefamily_879	COG0030	J	Translation, ribosomal structure and biogenesis
Genefamily_880	COG1452	M	Cell wall/membrane/envelope biogenesis
Genefamily_881	COG1076	O	Posttranslational modification, protein turnover, chaperones
Genefamily_882	COG0564	J	Translation, ribosomal structure and biogenesis
Genefamily_883	COG1178	P	Inorganic ion transport and metabolism
Genefamily_884	COG4143	H	Coenzyme transport and metabolism
Genefamily_885	COG1051	F	Nucleotide transport and metabolism
Genefamily_886	COG1280	E	Amino acid transport and metabolism
Genefamily_889	COG1074	L	Replication, recombination and repair
Genefamily_890	COG1525	L	Replication, recombination and repair
Genefamily_891	COG1135	E	Amino acid transport and metabolism
Genefamily_894	COG0442	J	Translation, ribosomal structure and biogenesis
Genefamily_900	COG4775	M	Cell wall/membrane/envelope biogenesis
Genefamily_906	COG0346	Q	Secondary metabolites biosynthesis, transport and catabolism
Genefamily_912	COG1853	C	Energy production and conversion
Genefamily_916	COG0008	J	Translation, ribosomal structure and biogenesis
Genefamily_919	COG1053	C	Energy production and conversion
Genefamily_921	COG1294	C	Energy production and conversion
Genefamily_924	COG0823	U	Intracellular trafficking, secretion, and vesicular transport
Genefamily_925	COG2885	M	Cell wall/membrane/envelope biogenesis
Genefamily_933	COG0826	O	Posttranslational modification, protein turnover, chaperones
Genefamily_934	COG3284	K	Transcription
Genefamily_935	COG1609	K	Transcription
Genefamily_936	COG2962	S	Function unknown
Genefamily_937	COG0282	C	Energy production and conversion
Genefamily_938	COG0583	K	Transcription
Genefamily_939	COG0838	C	Energy production and conversion
Genefamily_940	COG0377	C	Energy production and conversion
Genefamily_941	COG1143	C	Energy production and conversion
Genefamily_942	COG0839	C	Energy production and conversion
Genefamily_943	COG0447	H	Coenzyme transport and metabolism
Genefamily_944	COG1441	H	Coenzyme transport and metabolism
Genefamily_945	COG3480	T	Signal transduction mechanisms
Genefamily_946	COG0208	F	Nucleotide transport and metabolism
Genefamily_947	COG2227	H	Coenzyme transport and metabolism
Genefamily_948	COG2205	T	Signal transduction mechanisms
Genefamily_949	COG3013	S	Function unknown
Genefamily_950	COG0852	C	Energy production and conversion
Genefamily_951	COG1005	C	Energy production and conversion
Genefamily_952	COG2814	G	Carbohydrate transport and metabolism
Genefamily_956	COG0772	D	Cell cycle control, cell division, chromosome partitioning
Genefamily_962	COG0495	J	Translation, ribosomal structure and biogenesis
Genefamily_967	COG4111	S	Function unknown
Genefamily_968	COG0621	J	Translation, ribosomal structure and biogenesis
Genefamily_969	COG1049	C	Energy production and conversion
Genefamily_975	COG3024	L	Replication, recombination and repair
Genefamily_979	COG0206	D	Cell cycle control, cell division, chromosome partitioning
Genefamily_980	COG0849	D	Cell cycle control, cell division, chromosome partitioning
Genefamily_989	COG4533	K	Transcription
Genefamily_990	COG3066	L	Replication, recombination and repair
Genefamily_991	COG1166	E	Amino acid transport and metabolism
Genefamily_992	COG3023	M	Cell wall/membrane/envelope biogenesis
Genefamily_994	COG2207	K	Transcription
Genefamily_995	COG4121	J	Translation, ribosomal structure and biogenesis
Genefamily_996	COG3153	R	General function prediction only
Genefamily_997	COG0339	E	Amino acid transport and metabolism
Genefamily_998	COG3101	J	Translation, ribosomal structure and biogenesis
Genefamily_999	COG2890	J	Translation, ribosomal structure and biogenesis
Genefamily_1000	COG2986	E	Amino acid transport and metabolism
Genefamily_1001	COG2188	K	Transcription
Genefamily_1002	COG1228	Q	Secondary metabolites biosynthesis, transport and catabolism
Genefamily_1003	COG2062	T	Signal transduction mechanisms
Genefamily_1004	COG1464	P	Inorganic ion transport and metabolism
Genefamily_1006	COG1485	R	General function prediction only
Genefamily_1007	COG0767	M	Cell wall/membrane/envelope biogenesis
Genefamily_1011	COG0312	R	General function prediction only
Genefamily_1012	COG3545	R	General function prediction only
Genefamily_1013	COG0312	R	General function prediction only
Genefamily_1015	COG3164	S	Function unknown
Genefamily_1016	COG0424	Q	Secondary metabolites biosynthesis, transport and catabolism
Genefamily_1017	COG2891	M	Cell wall/membrane/envelope biogenesis
Genefamily_1018	COG0439	I	Lipid transport and metabolism
Genefamily_1025	COG3637	M	Cell wall/membrane/envelope biogenesis
Genefamily_1030	COG1470	S	Function unknown
Genefamily_1048	COG0591	E	Amino acid transport and metabolism
Genefamily_1051	COG0474	P	Inorganic ion transport and metabolism
Genefamily_1062	COG0346	Q	Secondary metabolites biosynthesis, transport and catabolism
Genefamily_1063	COG0247	C	Energy production and conversion
Genefamily_1064	COG3075	E	Amino acid transport and metabolism
Genefamily_1065	COG0584	I	Lipid transport and metabolism
Genefamily_1066	COG0479	C	Energy production and conversion
Genefamily_1067	COG3029	C	Energy production and conversion
Genefamily_1068	COG3080	C	Energy production and conversion
Genefamily_1070	COG1309	K	Transcription
Genefamily_1071	COG0828	J	Translation, ribosomal structure and biogenesis
Genefamily_1072	COG2870	M	Cell wall/membrane/envelope biogenesis
Genefamily_1079	COG0013	J	Translation, ribosomal structure and biogenesis
Genefamily_1081	COG0703	E	Amino acid transport and metabolism
Genefamily_1082	COG0014	E	Amino acid transport and metabolism
Genefamily_1090	COG1805	C	Energy production and conversion
Genefamily_1096	COG0583	K	Transcription
Genefamily_1111	COG1058	R	General function prediction only
Genefamily_1113	COG3842	E	Amino acid transport and metabolism
Genefamily_1114	COG1177	E	Amino acid transport and metabolism
Genefamily_1115	COG0687	E	Amino acid transport and metabolism
Genefamily_1116	COG0173	J	Translation, ribosomal structure and biogenesis
Genefamily_1117	COG0251	V	Defense mechanisms
Genefamily_1118	COG2999	O	Posttranslational modification, protein turnover, chaperones
Genefamily_1120	COG3608	R	General function prediction only
Genefamily_1122	COG0550	L	Replication, recombination and repair
Genefamily_1124	COG0855	P	Inorganic ion transport and metabolism
Genefamily_1126	COG0299	F	Nucleotide transport and metabolism
Genefamily_1127	COG0035	F	Nucleotide transport and metabolism
Genefamily_1128	COG1225	O	Posttranslational modification, protein turnover, chaperones
Genefamily_1130	COG0152	F	Nucleotide transport and metabolism
Genefamily_1131	COG1661	R	General function prediction only
Genefamily_1134	COG2205	T	Signal transduction mechanisms
Genefamily_1135	COG2204	T	Signal transduction mechanisms
Genefamily_1136	COG0388	R	General function prediction only
Genefamily_1139	COG0822	O	Posttranslational modification, protein turnover, chaperones
Genefamily_1140	COG0316	O	Posttranslational modification, protein turnover, chaperones
Genefamily_1141	COG1076	O	Posttranslational modification, protein turnover, chaperones
Genefamily_1142	COG0633	C	Energy production and conversion
Genefamily_1143	COG2975	O	Posttranslational modification, protein turnover, chaperones
Genefamily_1147	COG0408	H	Coenzyme transport and metabolism
Genefamily_1148	COG0555	P	Inorganic ion transport and metabolism
Genefamily_1149	COG3115	D	Cell cycle control, cell division, chromosome partitioning
Genefamily_1153	COG0156	H	Coenzyme transport and metabolism
Genefamily_1157	COG0583	K	Transcription
Genefamily_1158	COG1377	N	Cell motility
Genefamily_1159	COG4794	U	Intracellular trafficking, secretion, and vesicular transport
Genefamily_1160	COG1633	P	Inorganic ion transport and metabolism
Genefamily_1166	COG0703	E	Amino acid transport and metabolism
Genefamily_1171	COG0042	J	Translation, ribosomal structure and biogenesis
Genefamily_1172	COG0705	O	Posttranslational modification, protein turnover, chaperones
Genefamily_1178	COG0079	E	Amino acid transport and metabolism
Genefamily_1183	COG1760	E	Amino acid transport and metabolism
Genefamily_1187	COG3593	L	Replication, recombination and repair
Genefamily_1188	COG1457	F	Nucleotide transport and metabolism
Genefamily_1189	COG0542	O	Posttranslational modification, protein turnover, chaperones
Genefamily_1190	COG1522	K	Transcription
Genefamily_1191	COG0172	J	Translation, ribosomal structure and biogenesis
Genefamily_1192	COG5339	S	Function unknown
Genefamily_1193	COG0385	R	General function prediction only
Genefamily_1194	COG4658	C	Energy production and conversion
Genefamily_1195	COG0547	E	Amino acid transport and metabolism
Genefamily_1197	COG0788	F	Nucleotide transport and metabolism
Genefamily_1198	COG0709	E	Amino acid transport and metabolism
Genefamily_1199	COG0501	O	Posttranslational modification, protein turnover, chaperones
Genefamily_1200	COG0793	O	Posttranslational modification, protein turnover, chaperones
Genefamily_1207	COG2233	F	Nucleotide transport and metabolism
Genefamily_1210	COG0635	H	Coenzyme transport and metabolism
Genefamily_1212	COG2183	K	Transcription
Genefamily_1213	COG1918	P	Inorganic ion transport and metabolism
Genefamily_1214	COG0098	J	Translation, ribosomal structure and biogenesis
Genefamily_1215	COG2267	I	Lipid transport and metabolism
Genefamily_1217	COG3539	N	Cell motility
Genefamily_1218	COG2814	G	Carbohydrate transport and metabolism
Genefamily_1224	COG3082	S	Function unknown
Genefamily_1225	COG3081	S	Function unknown
Genefamily_1227	COG2814	G	Carbohydrate transport and metabolism
Genefamily_1228	COG0664	T	Signal transduction mechanisms
Genefamily_1229	COG0424	Q	Secondary metabolites biosynthesis, transport and catabolism
Genefamily_1230	COG0416	I	Lipid transport and metabolism
Genefamily_1231	COG5633	S	Function unknown
Genefamily_1232	COG1252	C	Energy production and conversion
Genefamily_1233	COG3134	S	Function unknown
Genefamily_1235	COG4221	C	Energy production and conversion
Genefamily_1236	COG0015	F	Nucleotide transport and metabolism
Genefamily_1238	COG0168	P	Inorganic ion transport and metabolism
Genefamily_1239	COG0006	E	Amino acid transport and metabolism
Genefamily_1245	COG1322	L	Replication, recombination and repair
Genefamily_1250	COG3395	S	Function unknown
Genefamily_1256	COG0274	F	Nucleotide transport and metabolism
Genefamily_1257	COG0814	E	Amino acid transport and metabolism
Genefamily_1258	COG3069	C	Energy production and conversion
Genefamily_1261	COG0061	F	Nucleotide transport and metabolism
Genefamily_1262	COG2992	R	General function prediction only
Genefamily_1264	COG2845	S	Function unknown
Genefamily_1266	COG0609	P	Inorganic ion transport and metabolism
Genefamily_1271	COG0382	H	Coenzyme transport and metabolism
Genefamily_1272	COG2224	C	Energy production and conversion
Genefamily_1273	COG0583	K	Transcription
Genefamily_1277	COG1171	E	Amino acid transport and metabolism
Genefamily_1293	COG1690	J	Translation, ribosomal structure and biogenesis
Genefamily_1294	COG0531	E	Amino acid transport and metabolism
Genefamily_1295	COG2962	S	Function unknown
Genefamily_1301	COG1949	A	RNA processing and modification
Genefamily_1302	COG1600	J	Translation, ribosomal structure and biogenesis
Genefamily_1304	COG0323	L	Replication, recombination and repair
Genefamily_1312	COG0359	J	Translation, ribosomal structure and biogenesis
Genefamily_1314	COG1218	P	Inorganic ion transport and metabolism
Genefamily_1323	COG2932	X	Mobilome: prophages, transposons
Genefamily_1330	COG3064	M	Cell wall/membrane/envelope biogenesis
Genefamily_1337	COG0078	E	Amino acid transport and metabolism
Genefamily_1339	COG0260	E	Amino acid transport and metabolism
Genefamily_1342	COG4785	M	Cell wall/membrane/envelope biogenesis
Genefamily_1345	COG5441	S	Function unknown
Genefamily_1351	COG0801	H	Coenzyme transport and metabolism
Genefamily_1354	COG0744	M	Cell wall/membrane/envelope biogenesis
Genefamily_1361	COG3264	M	Cell wall/membrane/envelope biogenesis
Genefamily_1366	COG0300	R	General function prediction only
Genefamily_1367	COG4181	Q	Secondary metabolites biosynthesis, transport and catabolism
Genefamily_1368	COG3127	Q	Secondary metabolites biosynthesis, transport and catabolism
Genefamily_1369	COG3708	K	Transcription
Genefamily_1370	COG1018	C	Energy production and conversion
Genefamily_1371	COG2239	P	Inorganic ion transport and metabolism
Genefamily_1372	COG3091	R	General function prediction only
Genefamily_1373	COG0215	J	Translation, ribosomal structure and biogenesis
Genefamily_1374	COG1271	C	Energy production and conversion
Genefamily_1375	COG1702	T	Signal transduction mechanisms
Genefamily_1376	COG2077	O	Posttranslational modification, protein turnover, chaperones
Genefamily_1377	COG0162	J	Translation, ribosomal structure and biogenesis
Genefamily_1378	COG3133	M	Cell wall/membrane/envelope biogenesis
Genefamily_1379	COG1359	C	Energy production and conversion
Genefamily_1380	COG0316	O	Posttranslational modification, protein turnover, chaperones
Genefamily_1381	COG2050	Q	Secondary metabolites biosynthesis, transport and catabolism
Genefamily_1382	COG1080	G	Carbohydrate transport and metabolism
Genefamily_1383	COG4206	H	Coenzyme transport and metabolism
Genefamily_1384	COG2076	V	Defense mechanisms
Genefamily_1385	COG0776	L	Replication, recombination and repair
Genefamily_1386	COG2020	O	Posttranslational modification, protein turnover, chaperones
Genefamily_1387	COG1108	P	Inorganic ion transport and metabolism
Genefamily_1388	COG4219	T	Signal transduction mechanisms
Genefamily_1389	COG1823	E	Amino acid transport and metabolism
Genefamily_1390	COG0786	E	Amino acid transport and metabolism
Genefamily_1391	COG3414	G	Carbohydrate transport and metabolism
Genefamily_1392	COG1609	K	Transcription
Genefamily_1396	COG4589	R	General function prediction only
Genefamily_1398	COG1596	M	Cell wall/membrane/envelope biogenesis
Genefamily_1399	COG0219	J	Translation, ribosomal structure and biogenesis
Genefamily_1400	COG0451	M	Cell wall/membrane/envelope biogenesis
Genefamily_1401	COG0859	M	Cell wall/membrane/envelope biogenesis
Genefamily_1402	COG1807	M	Cell wall/membrane/envelope biogenesis
Genefamily_1403	COG1519	M	Cell wall/membrane/envelope biogenesis
Genefamily_1410	COG1921	J	Translation, ribosomal structure and biogenesis
Genefamily_1412	COG0706	M	Cell wall/membrane/envelope biogenesis
Genefamily_1413	COG1207	M	Cell wall/membrane/envelope biogenesis
Genefamily_1414	COG0355	C	Energy production and conversion
Genefamily_1415	COG0055	C	Energy production and conversion
Genefamily_1416	COG0712	C	Energy production and conversion
Genefamily_1417	COG0636	C	Energy production and conversion
Genefamily_1418	COG0356	C	Energy production and conversion
Genefamily_1419	COG2186	K	Transcription
Genefamily_1421	COG1609	K	Transcription
Genefamily_1424	COG1132	V	Defense mechanisms
Genefamily_1427	COG0740	O	Posttranslational modification, protein turnover, chaperones
Genefamily_1428	COG0544	O	Posttranslational modification, protein turnover, chaperones
Genefamily_1433	COG2814	G	Carbohydrate transport and metabolism
Genefamily_1438	COG1985	H	Coenzyme transport and metabolism
Genefamily_1439	COG0341	U	Intracellular trafficking, secretion, and vesicular transport
Genefamily_1443	COG1114	E	Amino acid transport and metabolism
Genefamily_1455	COG0176	G	Carbohydrate transport and metabolism
Genefamily_1469	COG0369	P	Inorganic ion transport and metabolism
Genefamily_1470	COG1082	G	Carbohydrate transport and metabolism
Genefamily_1472	COG1802	K	Transcription
Genefamily_1473	COG0486	J	Translation, ribosomal structure and biogenesis
Genefamily_1474	COG0242	J	Translation, ribosomal structure and biogenesis
Genefamily_1476	COG3144	N	Cell motility
Genefamily_1477	COG1684	N	Cell motility
Genefamily_1478	COG4373	X	Mobilome: prophages, transposons
Genefamily_1479	COG0812	M	Cell wall/membrane/envelope biogenesis
Genefamily_1480	COG0494	V	Defense mechanisms
Genefamily_1481	COG1987	N	Cell motility
Genefamily_1482	COG1309	K	Transcription
Genefamily_1483	COG2512	S	Function unknown
Genefamily_1484	COG0165	E	Amino acid transport and metabolism
Genefamily_1485	COG0137	E	Amino acid transport and metabolism
Genefamily_1486	COG0548	E	Amino acid transport and metabolism
Genefamily_1487	COG0002	E	Amino acid transport and metabolism
Genefamily_1489	COG1198	L	Replication, recombination and repair
Genefamily_1490	COG0088	J	Translation, ribosomal structure and biogenesis
Genefamily_1491	COG0089	J	Translation, ribosomal structure and biogenesis
Genefamily_1492	COG0090	J	Translation, ribosomal structure and biogenesis
Genefamily_1493	COG0185	J	Translation, ribosomal structure and biogenesis
Genefamily_1494	COG0091	J	Translation, ribosomal structure and biogenesis
Genefamily_1495	COG0092	J	Translation, ribosomal structure and biogenesis
Genefamily_1496	COG0197	J	Translation, ribosomal structure and biogenesis
Genefamily_1497	COG0255	J	Translation, ribosomal structure and biogenesis
Genefamily_1498	COG0186	J	Translation, ribosomal structure and biogenesis
Genefamily_1499	COG0093	J	Translation, ribosomal structure and biogenesis
Genefamily_1500	COG0198	J	Translation, ribosomal structure and biogenesis
Genefamily_1501	COG0094	J	Translation, ribosomal structure and biogenesis
Genefamily_1502	COG0199	J	Translation, ribosomal structure and biogenesis
Genefamily_1503	COG0256	J	Translation, ribosomal structure and biogenesis
Genefamily_1504	COG0200	J	Translation, ribosomal structure and biogenesis
Genefamily_1505	COG0201	U	Intracellular trafficking, secretion, and vesicular transport
Genefamily_1506	COG0522	J	Translation, ribosomal structure and biogenesis
Genefamily_1507	COG0203	J	Translation, ribosomal structure and biogenesis
Genefamily_1508	COG1970	M	Cell wall/membrane/envelope biogenesis
Genefamily_1509	COG0242	J	Translation, ribosomal structure and biogenesis
Genefamily_1510	COG0663	R	General function prediction only
Genefamily_1511	COG1012	C	Energy production and conversion
Genefamily_1512	COG3450	R	General function prediction only
Genefamily_1513	COG0665	E	Amino acid transport and metabolism
Genefamily_1515	COG1047	O	Posttranslational modification, protein turnover, chaperones
Genefamily_1516	COG0429	R	General function prediction only
Genefamily_1517	COG3954	G	Carbohydrate transport and metabolism
Genefamily_1518	COG0716	C	Energy production and conversion
Genefamily_1519	COG0354	O	Posttranslational modification, protein turnover, chaperones
Genefamily_1520	COG0212	H	Coenzyme transport and metabolism
Genefamily_1521	COG3112	S	Function unknown
Genefamily_1522	COG1113	E	Amino acid transport and metabolism
Genefamily_1523	COG0602	R	General function prediction only
Genefamily_1525	COG0585	J	Translation, ribosomal structure and biogenesis
Genefamily_1526	COG0529	P	Inorganic ion transport and metabolism
Genefamily_1527	COG0476	H	Coenzyme transport and metabolism
Genefamily_1528	COG0560	E	Amino acid transport and metabolism
Genefamily_1529	COG1177	E	Amino acid transport and metabolism
Genefamily_1530	COG1524	R	General function prediction only
Genefamily_1531	COG1840	P	Inorganic ion transport and metabolism
Genefamily_1532	COG2816	F	Nucleotide transport and metabolism
Genefamily_1533	COG3068	S	Function unknown
Genefamily_1534	COG0776	L	Replication, recombination and repair
Genefamily_1535	COG0138	F	Nucleotide transport and metabolism
Genefamily_1536	COG4639	R	General function prediction only
Genefamily_1537	COG2301	G	Carbohydrate transport and metabolism
Genefamily_1538	COG3052	C	Energy production and conversion
Genefamily_1539	COG0816	K	Transcription
Genefamily_1540	COG5373	S	Function unknown
Genefamily_1541	COG0322	L	Replication, recombination and repair
Genefamily_1542	COG1423	L	Replication, recombination and repair
Genefamily_1543	COG0488	R	General function prediction only
Genefamily_1544	COG3288	C	Energy production and conversion
Genefamily_1545	COG0760	O	Posttranslational modification, protein turnover, chaperones
Genefamily_1546	COG0507	L	Replication, recombination and repair
Genefamily_1547	COG0241	E	Amino acid transport and metabolism
Genefamily_1548	COG0825	I	Lipid transport and metabolism
Genefamily_1549	COG0587	L	Replication, recombination and repair
Genefamily_1550	COG1043	M	Cell wall/membrane/envelope biogenesis
Genefamily_1551	COG0764	I	Lipid transport and metabolism
Genefamily_1552	COG1044	M	Cell wall/membrane/envelope biogenesis
Genefamily_1553	COG3098	S	Function unknown
Genefamily_1554	COG2386	O	Posttranslational modification, protein turnover, chaperones
Genefamily_1555	COG4133	O	Posttranslational modification, protein turnover, chaperones
Genefamily_1556	COG2323	S	Function unknown
Genefamily_1557	COG0179	Q	Secondary metabolites biosynthesis, transport and catabolism
Genefamily_1558	COG3971	Q	Secondary metabolites biosynthesis, transport and catabolism
Genefamily_1559	COG2207	K	Transcription
Genefamily_1560	COG2807	P	Inorganic ion transport and metabolism
Genefamily_1561	COG1820	G	Carbohydrate transport and metabolism
Genefamily_1563	COG2156	P	Inorganic ion transport and metabolism
Genefamily_1564	COG2060	P	Inorganic ion transport and metabolism
Genefamily_1565	COG0508	C	Energy production and conversion
Genefamily_1566	COG3050	L	Replication, recombination and repair
Genefamily_1567	COG2813	J	Translation, ribosomal structure and biogenesis
Genefamily_1569	COG2304	R	General function prediction only
Genefamily_1570	COG2837	P	Inorganic ion transport and metabolism
Genefamily_1571	COG2822	P	Inorganic ion transport and metabolism
Genefamily_1572	COG1622	C	Energy production and conversion
Genefamily_1574	COG1621	G	Carbohydrate transport and metabolism
Genefamily_1575	COG0027	F	Nucleotide transport and metabolism
Genefamily_1576	COG0523	R	General function prediction only
Genefamily_1578	COG0436	E	Amino acid transport and metabolism
Genefamily_1579	COG1905	C	Energy production and conversion
Genefamily_1580	COG1894	C	Energy production and conversion
Genefamily_1581	COG0713	C	Energy production and conversion
Genefamily_1583	COG1008	C	Energy production and conversion
Genefamily_1585	COG1165	H	Coenzyme transport and metabolism
Genefamily_1586	COG2704	G	Carbohydrate transport and metabolism
Genefamily_1587	COG0188	L	Replication, recombination and repair
Genefamily_1588	COG3148	S	Function unknown
Genefamily_1589	COG0209	F	Nucleotide transport and metabolism
Genefamily_1590	COG0320	H	Coenzyme transport and metabolism
Genefamily_1591	COG0765	E	Amino acid transport and metabolism
Genefamily_1592	COG1651	O	Posttranslational modification, protein turnover, chaperones
Genefamily_1593	COG4535	P	Inorganic ion transport and metabolism
Genefamily_1595	COG0157	H	Coenzyme transport and metabolism
Genefamily_1596	COG4582	D	Cell cycle control, cell division, chromosome partitioning
Genefamily_1597	COG0774	M	Cell wall/membrane/envelope biogenesis
Genefamily_1598	COG0773	M	Cell wall/membrane/envelope biogenesis
Genefamily_1599	COG0472	M	Cell wall/membrane/envelope biogenesis
Genefamily_1600	COG3116	D	Cell cycle control, cell division, chromosome partitioning
Genefamily_1601	COG0583	K	Transcription
Genefamily_1602	COG0119	E	Amino acid transport and metabolism
Genefamily_1603	COG0065	E	Amino acid transport and metabolism
Genefamily_1604	COG0101	J	Translation, ribosomal structure and biogenesis
Genefamily_1607	COG2987	E	Amino acid transport and metabolism
Genefamily_1608	COG2840	L	Replication, recombination and repair
Genefamily_1609	COG0183	I	Lipid transport and metabolism
Genefamily_1610	COG0792	L	Replication, recombination and repair
Genefamily_1611	COG3155	Q	Secondary metabolites biosynthesis, transport and catabolism
Genefamily_1612	COG3105	S	Function unknown
Genefamily_1613	COG0265	O	Posttranslational modification, protein turnover, chaperones
Genefamily_1614	COG1934	M	Cell wall/membrane/envelope biogenesis
Genefamily_1615	COG1508	K	Transcription
Genefamily_1616	COG1530	J	Translation, ribosomal structure and biogenesis
Genefamily_1617	COG1077	D	Cell cycle control, cell division, chromosome partitioning
Genefamily_1619	COG2264	J	Translation, ribosomal structure and biogenesis
Genefamily_1620	COG0210	L	Replication, recombination and repair
Genefamily_1621	COG1289	S	Function unknown
Genefamily_1622	COG1067	O	Posttranslational modification, protein turnover, chaperones
Genefamily_1623	COG3009	S	Function unknown
Genefamily_1624	COG2995	S	Function unknown
Genefamily_1625	COG0167	F	Nucleotide transport and metabolism
Genefamily_1626	COG0017	J	Translation, ribosomal structure and biogenesis
Genefamily_1627	COG1663	M	Cell wall/membrane/envelope biogenesis
Genefamily_1628	COG2333	R	General function prediction only
Genefamily_1629	COG2274	V	Defense mechanisms
Genefamily_1630	COG1285	S	Function unknown
Genefamily_1631	COG1884	I	Lipid transport and metabolism
Genefamily_1632	COG2521	R	General function prediction only
Genefamily_1633	COG3301	P	Inorganic ion transport and metabolism
Genefamily_1634	COG2814	G	Carbohydrate transport and metabolism
Genefamily_1635	COG0384	R	General function prediction only
Genefamily_1636	COG2440	C	Energy production and conversion
Genefamily_1637	COG2025	C	Energy production and conversion
Genefamily_1638	COG0410	E	Amino acid transport and metabolism
Genefamily_1639	COG0411	E	Amino acid transport and metabolism
Genefamily_1640	COG1038	C	Energy production and conversion
Genefamily_1641	COG3714	S	Function unknown
Genefamily_1642	COG2076	V	Defense mechanisms
Genefamily_1643	COG1966	T	Signal transduction mechanisms
Genefamily_1644	COG5393	S	Function unknown
Genefamily_1645	COG0586	S	Function unknown
Genefamily_1646	COG3633	E	Amino acid transport and metabolism
Genefamily_1647	COG1902	C	Energy production and conversion
Genefamily_1649	COG4991	S	Function unknown
Genefamily_1650	COG2960	S	Function unknown
Genefamily_1651	COG4460	S	Function unknown
Genefamily_1652	COG0542	O	Posttranslational modification, protein turnover, chaperones
Genefamily_1653	COG1496	P	Inorganic ion transport and metabolism
Genefamily_1655	COG1605	E	Amino acid transport and metabolism
Genefamily_1656	COG4137	R	General function prediction only
Genefamily_1657	COG1546	H	Coenzyme transport and metabolism
Genefamily_1658	COG2195	E	Amino acid transport and metabolism
Genefamily_1659	COG0389	L	Replication, recombination and repair
Genefamily_1660	COG2991	S	Function unknown
Genefamily_1661	COG2869	C	Energy production and conversion
Genefamily_1662	COG1385	J	Translation, ribosomal structure and biogenesis
Genefamily_1664	COG0325	R	General function prediction only
Genefamily_1665	COG0635	H	Coenzyme transport and metabolism
Genefamily_1666	COG4607	P	Inorganic ion transport and metabolism
Genefamily_1667	COG0220	J	Translation, ribosomal structure and biogenesis
Genefamily_1668	COG1680	V	Defense mechanisms
Genefamily_1669	COG4606	P	Inorganic ion transport and metabolism
Genefamily_1670	COG1176	E	Amino acid transport and metabolism
Genefamily_1671	COG0431	C	Energy production and conversion
Genefamily_1672	COG0073	J	Translation, ribosomal structure and biogenesis
Genefamily_1673	COG0193	J	Translation, ribosomal structure and biogenesis
Genefamily_1674	COG3017	M	Cell wall/membrane/envelope biogenesis
Genefamily_1675	COG0373	H	Coenzyme transport and metabolism
Genefamily_1676	COG2890	J	Translation, ribosomal structure and biogenesis
Genefamily_1677	COG2877	M	Cell wall/membrane/envelope biogenesis
Genefamily_1678	COG1242	R	General function prediction only
Genefamily_1679	COG2453	T	Signal transduction mechanisms
Genefamily_1680	COG2267	I	Lipid transport and metabolism
Genefamily_1681	COG0018	J	Translation, ribosomal structure and biogenesis
Genefamily_1682	COG3102	R	General function prediction only
Genefamily_1684	COG2226	H	Coenzyme transport and metabolism
Genefamily_1685	COG3788	S	Function unknown
Genefamily_1686	COG0494	V	Defense mechanisms
Genefamily_1687	COG0817	L	Replication, recombination and repair
Genefamily_1688	COG0632	L	Replication, recombination and repair
Genefamily_1689	COG1108	P	Inorganic ion transport and metabolism
Genefamily_1690	COG1121	P	Inorganic ion transport and metabolism
Genefamily_1691	COG0469	G	Carbohydrate transport and metabolism
Genefamily_1692	COG1214	J	Translation, ribosomal structure and biogenesis
Genefamily_1693	COG3065	M	Cell wall/membrane/envelope biogenesis
Genefamily_1694	COG2894	D	Cell cycle control, cell division, chromosome partitioning
Genefamily_1695	COG0850	D	Cell cycle control, cell division, chromosome partitioning
Genefamily_1696	COG3187	O	Posttranslational modification, protein turnover, chaperones
Genefamily_1699	COG2983	S	Function unknown
Genefamily_1700	COG2226	H	Coenzyme transport and metabolism
Genefamily_1701	COG1934	M	Cell wall/membrane/envelope biogenesis
Genefamily_1702	COG1409	T	Signal transduction mechanisms
Genefamily_1704	COG5002	T	Signal transduction mechanisms
Genefamily_1705	COG2239	P	Inorganic ion transport and metabolism
Genefamily_1707	COG4783	R	General function prediction only
Genefamily_1708	COG1118	P	Inorganic ion transport and metabolism
Genefamily_1710	COG0619	H	Coenzyme transport and metabolism
Genefamily_1711	COG3275	T	Signal transduction mechanisms
Genefamily_1712	COG2707	S	Function unknown
Genefamily_1713	COG3016	S	Function unknown
Genefamily_1714	COG1393	P	Inorganic ion transport and metabolism
Genefamily_1715	COG2914	V	Defense mechanisms
Genefamily_1716	COG0112	E	Amino acid transport and metabolism
Genefamily_1717	COG0443	O	Posttranslational modification, protein turnover, chaperones
Genefamily_1718	COG0260	E	Amino acid transport and metabolism
Genefamily_1719	COG0412	Q	Secondary metabolites biosynthesis, transport and catabolism
Genefamily_1720	COG2976	T	Signal transduction mechanisms
Genefamily_1721	COG1187	J	Translation, ribosomal structure and biogenesis
Genefamily_1722	COG0456	J	Translation, ribosomal structure and biogenesis
Genefamily_1723	COG0031	E	Amino acid transport and metabolism
Genefamily_1724	COG0031	E	Amino acid transport and metabolism
Genefamily_1725	COG0863	L	Replication, recombination and repair
Genefamily_1726	COG0722	E	Amino acid transport and metabolism
Genefamily_1727	COG0588	G	Carbohydrate transport and metabolism
Genefamily_1728	COG1119	P	Inorganic ion transport and metabolism
Genefamily_1729	COG3585	H	Coenzyme transport and metabolism
Genefamily_1730	COG0725	P	Inorganic ion transport and metabolism
Genefamily_1731	COG4148	P	Inorganic ion transport and metabolism
Genefamily_1732	COG0556	L	Replication, recombination and repair
Genefamily_1733	COG0314	H	Coenzyme transport and metabolism
Genefamily_1734	COG4149	P	Inorganic ion transport and metabolism
Genefamily_1735	COG2233	F	Nucleotide transport and metabolism
Genefamily_1736	COG4942	D	Cell cycle control, cell division, chromosome partitioning
Genefamily_1737	COG2207	K	Transcription
Genefamily_1738	COG3126	S	Function unknown
Genefamily_1739	COG1264	G	Carbohydrate transport and metabolism
Genefamily_1740	COG0339	E	Amino acid transport and metabolism
Genefamily_1741	COG0589	T	Signal transduction mechanisms
Genefamily_1742	COG3119	P	Inorganic ion transport and metabolism
Genefamily_1743	COG2081	R	General function prediction only
Genefamily_1745	COG1741	R	General function prediction only
Genefamily_1746	COG0583	K	Transcription
Genefamily_1747	COG0365	I	Lipid transport and metabolism
Genefamily_1748	COG0842	V	Defense mechanisms
Genefamily_1749	COG0842	V	Defense mechanisms
Genefamily_1750	COG2897	P	Inorganic ion transport and metabolism
Genefamily_1752	COG5006	E	Amino acid transport and metabolism
Genefamily_1753	COG1737	K	Transcription
Genefamily_1754	COG0730	S	Function unknown
Genefamily_1755	COG0040	E	Amino acid transport and metabolism
Genefamily_1756	COG0671	I	Lipid transport and metabolism
Genefamily_1757	COG0695	O	Posttranslational modification, protein turnover, chaperones
Genefamily_1758	COG1278	K	Transcription
Genefamily_1759	COG0361	J	Translation, ribosomal structure and biogenesis
Genefamily_1760	COG2360	O	Posttranslational modification, protein turnover, chaperones
Genefamily_1762	COG0492	O	Posttranslational modification, protein turnover, chaperones
Genefamily_1763	COG2116	P	Inorganic ion transport and metabolism
Genefamily_1764	COG1944	J	Translation, ribosomal structure and biogenesis
Genefamily_1765	COG0735	P	Inorganic ion transport and metabolism
Genefamily_1766	COG0716	C	Energy production and conversion
Genefamily_1767	COG2261	R	General function prediction only
Genefamily_1768	COG1180	O	Posttranslational modification, protein turnover, chaperones
Genefamily_1769	COG4660	C	Energy production and conversion
Genefamily_1770	COG0177	L	Replication, recombination and repair
Genefamily_1771	COG4776	K	Transcription
Genefamily_1772	COG4520	M	Cell wall/membrane/envelope biogenesis
Genefamily_1773	COG3771	S	Function unknown
Genefamily_1774	COG0671	I	Lipid transport and metabolism
Genefamily_1775	COG0113	H	Coenzyme transport and metabolism
Genefamily_1776	COG1284	S	Function unknown
Genefamily_1777	COG1048	C	Energy production and conversion
Genefamily_1778	COG0583	K	Transcription
Genefamily_1779	COG3590	O	Posttranslational modification, protein turnover, chaperones
Genefamily_1780	COG0616	O	Posttranslational modification, protein turnover, chaperones
Genefamily_1781	COG1187	J	Translation, ribosomal structure and biogenesis
Genefamily_1782	COG0613	R	General function prediction only
Genefamily_1785	COG0135	E	Amino acid transport and metabolism
Genefamily_1786	COG0133	E	Amino acid transport and metabolism
Genefamily_1787	COG0159	E	Amino acid transport and metabolism
Genefamily_1788	COG3064	M	Cell wall/membrane/envelope biogenesis
Genefamily_1789	COG2917	D	Cell cycle control, cell division, chromosome partitioning
Genefamily_1790	COG1607	I	Lipid transport and metabolism
Genefamily_1791	COG3099	S	Function unknown
Genefamily_1794	COG2916	K	Transcription
Genefamily_1795	COG1210	M	Cell wall/membrane/envelope biogenesis
Genefamily_1797	COG3012	S	Function unknown
Genefamily_1798	COG0708	L	Replication, recombination and repair
Genefamily_1799	COG0550	L	Replication, recombination and repair
Genefamily_1800	COG0778	C	Energy production and conversion
Genefamily_1803	COG0229	O	Posttranslational modification, protein turnover, chaperones
Genefamily_1804	COG0057	G	Carbohydrate transport and metabolism
Genefamily_1805	COG0676	G	Carbohydrate transport and metabolism
Genefamily_1806	COG0787	M	Cell wall/membrane/envelope biogenesis
Genefamily_1807	COG0665	E	Amino acid transport and metabolism
Genefamily_1808	COG3042	R	General function prediction only
Genefamily_1809	COG5002	T	Signal transduction mechanisms
Genefamily_1810	COG3109	T	Signal transduction mechanisms
Genefamily_1812	COG3008	S	Function unknown
Genefamily_1813	COG1166	E	Amino acid transport and metabolism
Genefamily_1814	COG2801	X	Mobilome: prophages, transposons
Genefamily_1815	COG2372	P	Inorganic ion transport and metabolism
Genefamily_1816	COG1528	P	Inorganic ion transport and metabolism
Genefamily_1817	COG0760	O	Posttranslational modification, protein turnover, chaperones
Genefamily_1819	COG1971	P	Inorganic ion transport and metabolism
Genefamily_1820	COG2226	H	Coenzyme transport and metabolism
Genefamily_1821	COG0807	H	Coenzyme transport and metabolism
Genefamily_1822	COG0218	D	Cell cycle control, cell division, chromosome partitioning
Genefamily_1823	COG2334	T	Signal transduction mechanisms
Genefamily_1824	COG1249	C	Energy production and conversion
Genefamily_1825	COG2961	J	Translation, ribosomal structure and biogenesis
Genefamily_1826	COG1422	S	Function unknown
Genefamily_1827	COG1295	S	Function unknown
Genefamily_1828	COG2070	R	General function prediction only
Genefamily_1829	COG1680	V	Defense mechanisms
Genefamily_1830	COG0751	J	Translation, ribosomal structure and biogenesis
Genefamily_1831	COG2818	L	Replication, recombination and repair
Genefamily_1832	COG3977	E	Amino acid transport and metabolism
Genefamily_1833	COG2985	R	General function prediction only
Genefamily_1835	COG1200	L	Replication, recombination and repair
Genefamily_1836	COG0782	K	Transcription
Genefamily_1837	COG0370	P	Inorganic ion transport and metabolism
Genefamily_1838	COG1305	O	Posttranslational modification, protein turnover, chaperones
Genefamily_1840	COG2030	I	Lipid transport and metabolism
Genefamily_1841	COG3396	Q	Secondary metabolites biosynthesis, transport and catabolism
Genefamily_1842	COG2151	O	Posttranslational modification, protein turnover, chaperones
Genefamily_1843	COG1018	C	Energy production and conversion
Genefamily_1844	COG1024	I	Lipid transport and metabolism
Genefamily_1845	COG2050	Q	Secondary metabolites biosynthesis, transport and catabolism
Genefamily_1846	COG1914	P	Inorganic ion transport and metabolism
Genefamily_1847	COG3083	M	Cell wall/membrane/envelope biogenesis
Genefamily_1848	COG1825	J	Translation, ribosomal structure and biogenesis
Genefamily_1849	COG0791	M	Cell wall/membrane/envelope biogenesis
Genefamily_1850	COG2855	S	Function unknown
Genefamily_1851	COG0583	K	Transcription
Genefamily_1852	COG4771	P	Inorganic ion transport and metabolism
Genefamily_1853	COG2925	L	Replication, recombination and repair
Genefamily_1854	COG2926	S	Function unknown
Genefamily_1855	COG1530	J	Translation, ribosomal structure and biogenesis
Genefamily_1856	COG0482	J	Translation, ribosomal structure and biogenesis
Genefamily_1857	COG0043	H	Coenzyme transport and metabolism
Genefamily_1858	COG0805	U	Intracellular trafficking, secretion, and vesicular transport
Genefamily_1859	COG1826	U	Intracellular trafficking, secretion, and vesicular transport
Genefamily_1860	COG2084	I	Lipid transport and metabolism
Genefamily_1861	COG0440	E	Amino acid transport and metabolism
Genefamily_1863	COG2814	G	Carbohydrate transport and metabolism
Genefamily_1864	COG0178	L	Replication, recombination and repair
Genefamily_1865	COG1982	E	Amino acid transport and metabolism
Genefamily_1866	COG0524	G	Carbohydrate transport and metabolism
Genefamily_1867	COG1234	J	Translation, ribosomal structure and biogenesis
Genefamily_1868	COG2378	K	Transcription
Genefamily_1869	COG0625	O	Posttranslational modification, protein turnover, chaperones
Genefamily_1870	COG2259	S	Function unknown
Genefamily_1871	COG0841	V	Defense mechanisms
Genefamily_1872	COG2755	E	Amino acid transport and metabolism
Genefamily_1873	COG0157	H	Coenzyme transport and metabolism
Genefamily_1874	COG3161	H	Coenzyme transport and metabolism
Genefamily_1875	COG0790	T	Signal transduction mechanisms
Genefamily_1876	COG1804	I	Lipid transport and metabolism
Genefamily_1877	COG3023	M	Cell wall/membrane/envelope biogenesis
Genefamily_1878	COG4771	P	Inorganic ion transport and metabolism
Genefamily_1879	COG1410	E	Amino acid transport and metabolism
Genefamily_1880	COG0583	K	Transcription
Genefamily_1881	COG1922	M	Cell wall/membrane/envelope biogenesis
Genefamily_1882	COG1186	J	Translation, ribosomal structure and biogenesis
Genefamily_1883	COG1574	R	General function prediction only
Genefamily_1885	COG0790	T	Signal transduction mechanisms
Genefamily_1886	COG1162	J	Translation, ribosomal structure and biogenesis
Genefamily_1887	COG0330	O	Posttranslational modification, protein turnover, chaperones
Genefamily_1888	COG3061	S	Function unknown
Genefamily_1889	COG4974	L	Replication, recombination and repair
Genefamily_1890	COG0729	M	Cell wall/membrane/envelope biogenesis
Genefamily_1891	COG2911	U	Intracellular trafficking, secretion, and vesicular transport
Genefamily_1893	COG0158	G	Carbohydrate transport and metabolism
Genefamily_1894	COG0039	C	Energy production and conversion
Genefamily_1895	COG0211	J	Translation, ribosomal structure and biogenesis
Genefamily_1896	COG2027	M	Cell wall/membrane/envelope biogenesis
Genefamily_1897	COG0195	K	Transcription
Genefamily_1898	COG0858	J	Translation, ribosomal structure and biogenesis
Genefamily_1899	COG3275	T	Signal transduction mechanisms
Genefamily_1900	COG1566	V	Defense mechanisms
Genefamily_1901	COG0842	V	Defense mechanisms
Genefamily_1902	COG1511	S	Function unknown
Genefamily_1903	COG3153	R	General function prediction only
Genefamily_1904	COG2827	L	Replication, recombination and repair
Genefamily_1905	COG3787	S	Function unknown
Genefamily_1906	COG0826	O	Posttranslational modification, protein turnover, chaperones
Genefamily_1907	COG3154	I	Lipid transport and metabolism
Genefamily_1908	COG3681	E	Amino acid transport and metabolism
Genefamily_1909	COG0634	F	Nucleotide transport and metabolism
Genefamily_1910	COG0853	H	Coenzyme transport and metabolism
Genefamily_1911	COG0617	J	Translation, ribosomal structure and biogenesis
Genefamily_1913	COG0316	O	Posttranslational modification, protein turnover, chaperones
Genefamily_1914	COG0614	P	Inorganic ion transport and metabolism
Genefamily_1915	COG0232	F	Nucleotide transport and metabolism
Genefamily_1917	COG2812	L	Replication, recombination and repair
Genefamily_1918	COG0353	L	Replication, recombination and repair
Genefamily_1919	COG0563	F	Nucleotide transport and metabolism
Genefamily_1920	COG2606	J	Translation, ribosomal structure and biogenesis
Genefamily_1921	COG3735	S	Function unknown
Genefamily_1922	COG0330	O	Posttranslational modification, protein turnover, chaperones
Genefamily_1923	COG3118	O	Posttranslational modification, protein turnover, chaperones
Genefamily_1924	COG2908	M	Cell wall/membrane/envelope biogenesis
Genefamily_1925	COG2501	J	Translation, ribosomal structure and biogenesis
Genefamily_1927	COG0755	O	Posttranslational modification, protein turnover, chaperones
Genefamily_1928	COG3114	U	Intracellular trafficking, secretion, and vesicular transport
Genefamily_1929	COG0457	R	General function prediction only
Genefamily_1930	COG3038	C	Energy production and conversion
Genefamily_1931	COG0332	I	Lipid transport and metabolism
Genefamily_1933	COG3615	S	Function unknown
Genefamily_1935	COG0640	K	Transcription
Genefamily_1936	COG2391	R	General function prediction only
Genefamily_1938	COG3443	P	Inorganic ion transport and metabolism
Genefamily_1939	COG2966	S	Function unknown
Genefamily_1940	COG3181	C	Energy production and conversion
Genefamily_1941	COG1794	M	Cell wall/membrane/envelope biogenesis
Genefamily_1942	COG0598	P	Inorganic ion transport and metabolism
Genefamily_1944	COG3106	R	General function prediction only
Genefamily_1947	COG4168	V	Defense mechanisms
Genefamily_1948	COG4171	V	Defense mechanisms
Genefamily_1949	COG4167	V	Defense mechanisms
Genefamily_1950	COG2240	H	Coenzyme transport and metabolism
Genefamily_1951	COG0278	O	Posttranslational modification, protein turnover, chaperones
Genefamily_1952	COG1609	K	Transcription
Genefamily_1953	COG2814	G	Carbohydrate transport and metabolism
Genefamily_1954	COG0534	V	Defense mechanisms
Genefamily_1955	COG4238	M	Cell wall/membrane/envelope biogenesis
Genefamily_1956	COG2166	O	Posttranslational modification, protein turnover, chaperones
Genefamily_1957	COG0722	E	Amino acid transport and metabolism
Genefamily_1958	COG0016	J	Translation, ribosomal structure and biogenesis
Genefamily_1959	COG0292	J	Translation, ribosomal structure and biogenesis
Genefamily_1960	COG0291	J	Translation, ribosomal structure and biogenesis
Genefamily_1961	COG0441	J	Translation, ribosomal structure and biogenesis
Genefamily_1962	COG0119	E	Amino acid transport and metabolism
Genefamily_1963	COG1121	P	Inorganic ion transport and metabolism
Genefamily_1965	COG1988	R	General function prediction only
Genefamily_1966	COG1020	Q	Secondary metabolites biosynthesis, transport and catabolism
Genefamily_1967	COG1917	R	General function prediction only
Genefamily_1968	COG3037	G	Carbohydrate transport and metabolism
Genefamily_1970	COG3087	D	Cell cycle control, cell division, chromosome partitioning
Genefamily_1971	COG5405	O	Posttranslational modification, protein turnover, chaperones
Genefamily_1972	COG1575	H	Coenzyme transport and metabolism
Genefamily_1973	COG3074	D	Cell cycle control, cell division, chromosome partitioning
Genefamily_1974	COG1018	C	Energy production and conversion
Genefamily_1975	COG3152	S	Function unknown
Genefamily_1976	COG0607	P	Inorganic ion transport and metabolism
Genefamily_1977	COG0859	M	Cell wall/membrane/envelope biogenesis
Genefamily_1978	COG0669	H	Coenzyme transport and metabolism
Genefamily_1979	COG0266	L	Replication, recombination and repair
Genefamily_1980	COG0515	T	Signal transduction mechanisms
Genefamily_1981	COG0438	M	Cell wall/membrane/envelope biogenesis
Genefamily_1982	COG1368	M	Cell wall/membrane/envelope biogenesis
Genefamily_1983	COG3276	J	Translation, ribosomal structure and biogenesis
Genefamily_1985	COG0705	O	Posttranslational modification, protein turnover, chaperones
Genefamily_1986	COG2345	K	Transcription
Genefamily_1987	COG0056	C	Energy production and conversion
Genefamily_1988	COG3312	C	Energy production and conversion
Genefamily_1989	COG0357	J	Translation, ribosomal structure and biogenesis
Genefamily_1990	COG0445	J	Translation, ribosomal structure and biogenesis
Genefamily_1991	COG0716	C	Energy production and conversion
Genefamily_1992	COG2425	S	Function unknown
Genefamily_1993	COG0714	R	General function prediction only
Genefamily_1994	COG1869	G	Carbohydrate transport and metabolism
Genefamily_1995	COG0711	C	Energy production and conversion
Genefamily_1996	COG2226	H	Coenzyme transport and metabolism
Genefamily_1998	COG3126	S	Function unknown
Genefamily_1999	COG1946	I	Lipid transport and metabolism
Genefamily_2001	COG1132	V	Defense mechanisms
Genefamily_2002	COG1522	K	Transcription
Genefamily_2003	COG0603	J	Translation, ribosomal structure and biogenesis
Genefamily_2004	COG1555	L	Replication, recombination and repair
Genefamily_2005	COG1414	K	Transcription
Genefamily_2006	COG0843	C	Energy production and conversion
Genefamily_2007	COG1845	C	Energy production and conversion
Genefamily_2008	COG0607	P	Inorganic ion transport and metabolism
Genefamily_2009	COG5002	T	Signal transduction mechanisms
Genefamily_2010	COG3560	R	General function prediction only
Genefamily_2011	COG0425	O	Posttranslational modification, protein turnover, chaperones
Genefamily_2013	COG0060	J	Translation, ribosomal structure and biogenesis
Genefamily_2015	COG1584	C	Energy production and conversion
Genefamily_2016	COG3022	P	Inorganic ion transport and metabolism
Genefamily_2017	COG0667	R	General function prediction only
Genefamily_2019	COG3172	H	Coenzyme transport and metabolism
Genefamily_2020	COG3726	S	Function unknown
Genefamily_2021	COG4178	R	General function prediction only
Genefamily_2022	COG0213	F	Nucleotide transport and metabolism
Genefamily_2024	COG2814	G	Carbohydrate transport and metabolism
Genefamily_2025	COG0014	E	Amino acid transport and metabolism
Genefamily_2026	COG4669	U	Intracellular trafficking, secretion, and vesicular transport
Genefamily_2027	COG1450	U	Intracellular trafficking, secretion, and vesicular transport
Genefamily_2028	COG1393	P	Inorganic ion transport and metabolism
Genefamily_2029	COG0513	L	Replication, recombination and repair
Genefamily_2030	COG1677	N	Cell motility
Genefamily_2033	COG2882	N	Cell motility
Genefamily_2034	COG1580	N	Cell motility
Genefamily_2036	COG3190	N	Cell motility
Genefamily_2038	COG0677	M	Cell wall/membrane/envelope biogenesis
Genefamily_2040	COG3547	X	Mobilome: prophages, transposons
Genefamily_2041	COG1072	H	Coenzyme transport and metabolism
Genefamily_2042	COG2265	J	Translation, ribosomal structure and biogenesis
Genefamily_2043	COG0051	J	Translation, ribosomal structure and biogenesis
Genefamily_2044	COG0087	J	Translation, ribosomal structure and biogenesis
Genefamily_2045	COG0169	E	Amino acid transport and metabolism
Genefamily_2046	COG2519	J	Translation, ribosomal structure and biogenesis
Genefamily_2047	COG0488	R	General function prediction only
Genefamily_2048	COG0738	G	Carbohydrate transport and metabolism
Genefamily_2049	COG1003	E	Amino acid transport and metabolism
Genefamily_2050	COG2968	S	Function unknown
Genefamily_2051	COG1279	E	Amino acid transport and metabolism
Genefamily_2052	COG3264	M	Cell wall/membrane/envelope biogenesis
Genefamily_2053	COG0155	P	Inorganic ion transport and metabolism
Genefamily_2054	COG0568	K	Transcription
Genefamily_2055	COG0249	L	Replication, recombination and repair
Genefamily_2056	COG0502	H	Coenzyme transport and metabolism
Genefamily_2057	COG2022	H	Coenzyme transport and metabolism
Genefamily_2058	COG2104	H	Coenzyme transport and metabolism
Genefamily_2059	COG0352	H	Coenzyme transport and metabolism
Genefamily_2060	COG1515	L	Replication, recombination and repair
Genefamily_2061	COG0151	F	Nucleotide transport and metabolism
Genefamily_2062	COG1203	V	Defense mechanisms
Genefamily_2063	COG2851	C	Energy production and conversion
Genefamily_2064	COG3051	C	Energy production and conversion
Genefamily_2065	COG3104	E	Amino acid transport and metabolism
Genefamily_2066	COG1494	G	Carbohydrate transport and metabolism
Genefamily_2067	COG3791	S	Function unknown
Genefamily_2068	COG3223	R	General function prediction only
Genefamily_2069	COG2195	E	Amino acid transport and metabolism
Genefamily_2071	COG1511	S	Function unknown
Genefamily_2072	COG1131	V	Defense mechanisms
Genefamily_2073	COG1695	K	Transcription
Genefamily_2074	COG0814	E	Amino acid transport and metabolism
Genefamily_2075	COG0664	T	Signal transduction mechanisms
Genefamily_2076	COG0589	T	Signal transduction mechanisms
Genefamily_2077	COG0207	F	Nucleotide transport and metabolism
Genefamily_2079	COG4795	U	Intracellular trafficking, secretion, and vesicular transport
Genefamily_2080	COG1246	E	Amino acid transport and metabolism
Genefamily_2081	COG1720	J	Translation, ribosomal structure and biogenesis
Genefamily_2082	COG0164	L	Replication, recombination and repair
Genefamily_2083	COG1226	P	Inorganic ion transport and metabolism
Genefamily_2084	COG3836	G	Carbohydrate transport and metabolism
Genefamily_2085	COG2368	Q	Secondary metabolites biosynthesis, transport and catabolism
Genefamily_2086	COG2814	G	Carbohydrate transport and metabolism
Genefamily_2087	COG0567	C	Energy production and conversion
Genefamily_2088	COG0045	C	Energy production and conversion
Genefamily_2090	COG0251	V	Defense mechanisms
Genefamily_2091	COG1966	T	Signal transduction mechanisms
Genefamily_2092	COG3092	S	Function unknown
Genefamily_2093	COG3383	R	General function prediction only
Genefamily_2094	COG1007	C	Energy production and conversion
Genefamily_2095	COG4372	S	Function unknown
Genefamily_2098	COG0814	E	Amino acid transport and metabolism
Genefamily_2099	COG0566	J	Translation, ribosomal structure and biogenesis
Genefamily_2100	COG1846	K	Transcription
Genefamily_2101	COG1780	F	Nucleotide transport and metabolism
Genefamily_2102	COG0695	O	Posttranslational modification, protein turnover, chaperones
Genefamily_2103	COG0321	H	Coenzyme transport and metabolism
Genefamily_2104	COG0061	F	Nucleotide transport and metabolism
Genefamily_2105	COG0815	M	Cell wall/membrane/envelope biogenesis
Genefamily_2106	COG0319	J	Translation, ribosomal structure and biogenesis
Genefamily_2107	COG1301	C	Energy production and conversion
Genefamily_2108	COG1502	I	Lipid transport and metabolism
Genefamily_2109	COG1702	T	Signal transduction mechanisms
Genefamily_2111	COG0494	V	Defense mechanisms
Genefamily_2112	COG0772	D	Cell cycle control, cell division, chromosome partitioning
Genefamily_2113	COG2251	R	General function prediction only
Genefamily_2114	COG0010	E	Amino acid transport and metabolism
Genefamily_2115	COG3181	C	Energy production and conversion
Genefamily_2116	COG0082	E	Amino acid transport and metabolism
Genefamily_2117	COG2853	M	Cell wall/membrane/envelope biogenesis
Genefamily_2118	COG0586	S	Function unknown
Genefamily_2119	COG3008	S	Function unknown
Genefamily_2120	COG1092	J	Translation, ribosomal structure and biogenesis
Genefamily_2121	COG3096	D	Cell cycle control, cell division, chromosome partitioning
Genefamily_2122	COG0033	G	Carbohydrate transport and metabolism
Genefamily_2124	COG3108	S	Function unknown
Genefamily_2125	COG1113	E	Amino acid transport and metabolism
Genefamily_2126	COG4230	E	Amino acid transport and metabolism
Genefamily_2127	COG0814	E	Amino acid transport and metabolism
Genefamily_2128	COG2086	C	Energy production and conversion
Genefamily_2129	COG2987	E	Amino acid transport and metabolism
Genefamily_2130	COG2269	J	Translation, ribosomal structure and biogenesis
Genefamily_2131	COG0459	O	Posttranslational modification, protein turnover, chaperones
Genefamily_2132	COG0583	K	Transcription
Genefamily_2133	COG2814	G	Carbohydrate transport and metabolism
Genefamily_2134	COG0564	J	Translation, ribosomal structure and biogenesis
Genefamily_2135	COG0228	J	Translation, ribosomal structure and biogenesis
Genefamily_2137	COG0121	R	General function prediction only
Genefamily_2138	COG2207	K	Transcription
Genefamily_2139	COG0456	J	Translation, ribosomal structure and biogenesis
Genefamily_2140	COG3097	S	Function unknown
Genefamily_2141	COG2008	E	Amino acid transport and metabolism
Genefamily_2142	COG1671	S	Function unknown
Genefamily_2143	COG2603	J	Translation, ribosomal structure and biogenesis
Genefamily_2144	COG0012	J	Translation, ribosomal structure and biogenesis
Genefamily_2145	COG5635	T	Signal transduction mechanisms
Genefamily_2146	COG0216	J	Translation, ribosomal structure and biogenesis
Genefamily_2147	COG0659	P	Inorganic ion transport and metabolism
Genefamily_2148	COG0558	I	Lipid transport and metabolism
Genefamily_2150	COG3381	O	Posttranslational modification, protein turnover, chaperones
Genefamily_2151	COG2120	G	Carbohydrate transport and metabolism
Genefamily_2154	COG0728	M	Cell wall/membrane/envelope biogenesis
Genefamily_2155	COG3142	P	Inorganic ion transport and metabolism
Genefamily_2156	COG1051	F	Nucleotide transport and metabolism
Genefamily_2158	COG2255	L	Replication, recombination and repair
Genefamily_2159	COG4531	P	Inorganic ion transport and metabolism
Genefamily_2160	COG1560	I	Lipid transport and metabolism
Genefamily_2161	COG1737	K	Transcription
Genefamily_2162	COG2240	H	Coenzyme transport and metabolism
Genefamily_2163	COG1199	L	Replication, recombination and repair
Genefamily_2164	COG0349	J	Translation, ribosomal structure and biogenesis
Genefamily_2165	COG0851	D	Cell cycle control, cell division, chromosome partitioning
Genefamily_2166	COG3100	S	Function unknown
Genefamily_2167	COG2951	M	Cell wall/membrane/envelope biogenesis
Genefamily_2168	COG0179	Q	Secondary metabolites biosynthesis, transport and catabolism
Genefamily_2169	COG3784	S	Function unknown
Genefamily_2170	COG1643	J	Translation, ribosomal structure and biogenesis
Genefamily_2171	COG0531	E	Amino acid transport and metabolism
Genefamily_2172	COG1115	E	Amino acid transport and metabolism
Genefamily_2173	COG0351	H	Coenzyme transport and metabolism
Genefamily_2175	COG0841	V	Defense mechanisms
Genefamily_2177	COG3169	S	Function unknown
Genefamily_2178	COG2373	R	General function prediction only
Genefamily_2179	COG4953	M	Cell wall/membrane/envelope biogenesis
Genefamily_2180	COG0124	J	Translation, ribosomal structure and biogenesis
Genefamily_2181	COG0379	H	Coenzyme transport and metabolism
Genefamily_2182	COG0666	T	Signal transduction mechanisms
Genefamily_2183	COG0549	E	Amino acid transport and metabolism
Genefamily_2185	COG0677	M	Cell wall/membrane/envelope biogenesis
Genefamily_2186	COG0742	J	Translation, ribosomal structure and biogenesis
Genefamily_2187	COG0306	P	Inorganic ion transport and metabolism
Genefamily_2188	COG0337	E	Amino acid transport and metabolism
Genefamily_2189	COG1131	V	Defense mechanisms
Genefamily_2191	COG0513	L	Replication, recombination and repair
Genefamily_2192	COG2265	J	Translation, ribosomal structure and biogenesis
Genefamily_2193	COG1414	K	Transcription
Genefamily_2194	COG2127	O	Posttranslational modification, protein turnover, chaperones
Genefamily_2196	COG2834	M	Cell wall/membrane/envelope biogenesis
Genefamily_2197	COG3905	K	Transcription
Genefamily_2198	COG2814	G	Carbohydrate transport and metabolism
Genefamily_2200	COG0114	C	Energy production and conversion
Genefamily_2201	COG1482	G	Carbohydrate transport and metabolism
Genefamily_2202	COG1816	F	Nucleotide transport and metabolism
Genefamily_2203	COG0673	R	General function prediction only
Genefamily_2204	COG1305	O	Posttranslational modification, protein turnover, chaperones
Genefamily_2205	COG4659	C	Energy production and conversion
Genefamily_2206	COG0023	J	Translation, ribosomal structure and biogenesis
Genefamily_2207	COG2956	M	Cell wall/membrane/envelope biogenesis
Genefamily_2208	COG0160	E	Amino acid transport and metabolism
Genefamily_2210	COG2109	H	Coenzyme transport and metabolism
Genefamily_2211	COG0009	J	Translation, ribosomal structure and biogenesis
Genefamily_2212	COG3047	M	Cell wall/membrane/envelope biogenesis
Genefamily_2213	COG0810	M	Cell wall/membrane/envelope biogenesis
Genefamily_2214	COG1502	I	Lipid transport and metabolism
Genefamily_2215	COG4608	E	Amino acid transport and metabolism
Genefamily_2216	COG1435	F	Nucleotide transport and metabolism
Genefamily_2217	COG3139	S	Function unknown
Genefamily_2218	COG3713	M	Cell wall/membrane/envelope biogenesis
Genefamily_2219	COG2186	K	Transcription
Genefamily_2220	COG1495	O	Posttranslational modification, protein turnover, chaperones
Genefamily_2221	COG1276	P	Inorganic ion transport and metabolism
Genefamily_2222	COG3140	S	Function unknown
Genefamily_2223	COG0494	V	Defense mechanisms
Genefamily_2224	COG1760	E	Amino acid transport and metabolism
Genefamily_2225	COG4811	S	Function unknown
Genefamily_2226	COG0746	H	Coenzyme transport and metabolism
Genefamily_2227	COG0612	R	General function prediction only
Genefamily_2228	COG0488	R	General function prediction only
Genefamily_2229	COG3460	Q	Secondary metabolites biosynthesis, transport and catabolism
Genefamily_2230	COG0183	I	Lipid transport and metabolism
Genefamily_2231	COG3121	W	Extracellular structures
Genefamily_2232	COG3539	N	Cell motility
Genefamily_2233	COG1301	C	Energy production and conversion
Genefamily_2235	COG3539	N	Cell motility
Genefamily_2236	COG0231	J	Translation, ribosomal structure and biogenesis
Genefamily_2237	COG0648	L	Replication, recombination and repair
Genefamily_2238	COG0738	G	Carbohydrate transport and metabolism
Genefamily_2239	COG4591	M	Cell wall/membrane/envelope biogenesis
Genefamily_2240	COG2862	S	Function unknown
Genefamily_2241	COG2814	G	Carbohydrate transport and metabolism
Genefamily_2242	COG1396	K	Transcription
Genefamily_2244	COG0614	P	Inorganic ion transport and metabolism
Genefamily_2245	COG2937	I	Lipid transport and metabolism
Genefamily_2246	COG0166	G	Carbohydrate transport and metabolism
Genefamily_2247	COG0527	E	Amino acid transport and metabolism
Genefamily_2248	COG4579	T	Signal transduction mechanisms
Genefamily_2249	COG1897	E	Amino acid transport and metabolism
Genefamily_2250	COG1158	K	Transcription
Genefamily_2251	COG1209	M	Cell wall/membrane/envelope biogenesis
Genefamily_2252	COG0399	M	Cell wall/membrane/envelope biogenesis
Genefamily_2253	COG3072	F	Nucleotide transport and metabolism
Genefamily_2254	COG1965	P	Inorganic ion transport and metabolism
Genefamily_2255	COG4973	L	Replication, recombination and repair
Genefamily_2256	COG0513	L	Replication, recombination and repair
Genefamily_2257	COG0826	O	Posttranslational modification, protein turnover, chaperones
Genefamily_2258	COG0525	J	Translation, ribosomal structure and biogenesis
Genefamily_2259	COG2927	L	Replication, recombination and repair
Genefamily_2260	COG1185	J	Translation, ribosomal structure and biogenesis
Genefamily_2261	COG1131	V	Defense mechanisms
Genefamily_2262	COG0842	V	Defense mechanisms
Genefamily_2263	COG0276	H	Coenzyme transport and metabolism
Genefamily_2264	COG2755	E	Amino acid transport and metabolism
Genefamily_2265	COG0026	F	Nucleotide transport and metabolism
Genefamily_2266	COG0041	F	Nucleotide transport and metabolism
Genefamily_2267	COG0652	O	Posttranslational modification, protein turnover, chaperones
Genefamily_2268	COG0190	H	Coenzyme transport and metabolism
Genefamily_2270	COG1149	R	General function prediction only
Genefamily_2271	COG3062	O	Posttranslational modification, protein turnover, chaperones
Genefamily_2272	COG1245	J	Translation, ribosomal structure and biogenesis
Genefamily_2273	COG0348	C	Energy production and conversion
Genefamily_2277	COG0526	O	Posttranslational modification, protein turnover, chaperones
Genefamily_2279	COG1396	K	Transcription
Genefamily_2280	COG2353	R	General function prediction only
Genefamily_2281	COG0038	P	Inorganic ion transport and metabolism
Genefamily_2282	COG2391	R	General function prediction only
Genefamily_2283	COG0326	O	Posttranslational modification, protein turnover, chaperones
Genefamily_2284	COG2375	P	Inorganic ion transport and metabolism
Genefamily_2285	COG1309	K	Transcription
Genefamily_2286	COG5000	T	Signal transduction mechanisms
Genefamily_2287	COG0589	T	Signal transduction mechanisms
Genefamily_2288	COG0589	T	Signal transduction mechanisms
Genefamily_2289	COG0791	M	Cell wall/membrane/envelope biogenesis
Genefamily_2290	COG4166	E	Amino acid transport and metabolism
Genefamily_2291	COG2265	J	Translation, ribosomal structure and biogenesis
Genefamily_2292	COG3768	S	Function unknown
Genefamily_2293	COG4166	E	Amino acid transport and metabolism
Genefamily_2294	COG4170	V	Defense mechanisms
Genefamily_2295	COG0259	H	Coenzyme transport and metabolism
Genefamily_2296	COG1388	M	Cell wall/membrane/envelope biogenesis
Genefamily_2297	COG0719	O	Posttranslational modification, protein turnover, chaperones
Genefamily_2298	COG0628	R	General function prediction only
Genefamily_2299	COG1806	T	Signal transduction mechanisms
Genefamily_2300	COG0741	M	Cell wall/membrane/envelope biogenesis
Genefamily_2301	COG0803	P	Inorganic ion transport and metabolism
Genefamily_2302	COG1108	P	Inorganic ion transport and metabolism
Genefamily_2303	COG1296	E	Amino acid transport and metabolism
Genefamily_2304	COG1846	K	Transcription
Genefamily_2305	COG0625	O	Posttranslational modification, protein turnover, chaperones
Genefamily_2306	COG1220	O	Posttranslational modification, protein turnover, chaperones
Genefamily_2307	COG0684	J	Translation, ribosomal structure and biogenesis
Genefamily_2308	COG0580	G	Carbohydrate transport and metabolism
Genefamily_2309	COG1613	P	Inorganic ion transport and metabolism
Genefamily_2310	COG0204	I	Lipid transport and metabolism
Genefamily_2311	COG1952	U	Intracellular trafficking, secretion, and vesicular transport
Genefamily_2312	COG4942	D	Cell cycle control, cell division, chromosome partitioning
Genefamily_2313	COG0156	H	Coenzyme transport and metabolism
Genefamily_2314	COG0449	M	Cell wall/membrane/envelope biogenesis
Genefamily_2315	COG0224	C	Energy production and conversion
Genefamily_2316	COG1522	K	Transcription
Genefamily_2317	COG2502	E	Amino acid transport and metabolism
Genefamily_2318	COG1388	M	Cell wall/membrane/envelope biogenesis
Genefamily_2319	COG0284	F	Nucleotide transport and metabolism
Genefamily_2321	COG0420	L	Replication, recombination and repair
Genefamily_2322	COG2391	R	General function prediction only
Genefamily_2324	COG0488	R	General function prediction only
Genefamily_2325	COG1066	O	Posttranslational modification, protein turnover, chaperones
Genefamily_2327	COG4772	P	Inorganic ion transport and metabolism
Genefamily_2328	COG0084	N	Cell motility
Genefamily_2330	COG1893	H	Coenzyme transport and metabolism
Genefamily_2332	COG2938	O	Posttranslational modification, protein turnover, chaperones
Genefamily_2333	COG3391	R	General function prediction only
Genefamily_2334	COG0814	E	Amino acid transport and metabolism
Genefamily_2335	COG0451	M	Cell wall/membrane/envelope biogenesis
Genefamily_2337	COG1536	N	Cell motility
Genefamily_2338	COG1868	N	Cell motility
Genefamily_2339	COG1338	N	Cell motility
Genefamily_2340	COG1987	N	Cell motility
Genefamily_2341	COG3951	N	Cell motility
Genefamily_2342	COG1706	N	Cell motility
Genefamily_2343	COG4786	N	Cell motility
Genefamily_2345	COG0474	P	Inorganic ion transport and metabolism
Genefamily_2346	COG0670	R	General function prediction only
Genefamily_2347	COG0208	F	Nucleotide transport and metabolism
Genefamily_2348	COG2814	G	Carbohydrate transport and metabolism
Genefamily_2349	COG1191	K	Transcription
Genefamily_2350	COG0372	C	Energy production and conversion
Genefamily_2351	COG2079	G	Carbohydrate transport and metabolism
Genefamily_2352	COG1186	J	Translation, ribosomal structure and biogenesis
Genefamily_2353	COG3290	T	Signal transduction mechanisms
Genefamily_2355	COG3634	V	Defense mechanisms
Genefamily_2356	COG0450	V	Defense mechanisms
Genefamily_2358	COG0286	V	Defense mechanisms
Genefamily_2359	COG4890	S	Function unknown
Genefamily_2360	COG0665	E	Amino acid transport and metabolism
Genefamily_2361	COG0583	K	Transcription
Genefamily_2362	COG0786	E	Amino acid transport and metabolism
Genefamily_2363	COG0490	P	Inorganic ion transport and metabolism
Genefamily_2364	COG5544	S	Function unknown
Genefamily_2365	COG1042	C	Energy production and conversion
Genefamily_2366	COG2814	G	Carbohydrate transport and metabolism
Genefamily_2367	COG0330	O	Posttranslational modification, protein turnover, chaperones
Genefamily_2368	COG0642	T	Signal transduction mechanisms
Genefamily_2369	COG3333	R	General function prediction only
Genefamily_2370	COG0730	S	Function unknown
Genefamily_2371	COG1113	E	Amino acid transport and metabolism
Genefamily_2372	COG2067	I	Lipid transport and metabolism
Genefamily_2374	COG1792	D	Cell cycle control, cell division, chromosome partitioning
Genefamily_2376	COG1615	S	Function unknown
Genefamily_2377	COG2864	C	Energy production and conversion
Genefamily_2378	COG0437	C	Energy production and conversion
Genefamily_2379	COG1960	I	Lipid transport and metabolism
Genefamily_2380	COG4177	E	Amino acid transport and metabolism
Genefamily_2381	COG0494	V	Defense mechanisms
Genefamily_2382	COG0584	I	Lipid transport and metabolism
Genefamily_2383	COG0456	J	Translation, ribosomal structure and biogenesis
Genefamily_2384	COG0583	K	Transcription
Genefamily_2385	COG4807	S	Function unknown
Genefamily_2386	COG1296	E	Amino acid transport and metabolism
Genefamily_2387	COG1280	E	Amino acid transport and metabolism
Genefamily_2388	COG0583	K	Transcription
Genefamily_2389	COG2768	S	Function unknown
Genefamily_2390	COG1846	K	Transcription
Genefamily_2391	COG1399	S	Function unknown
Genefamily_2392	COG1947	I	Lipid transport and metabolism
Genefamily_2393	COG1399	S	Function unknown
Genefamily_2395	COG0364	G	Carbohydrate transport and metabolism
Genefamily_2396	COG0545	O	Posttranslational modification, protein turnover, chaperones
Genefamily_2397	COG1237	R	General function prediction only
Genefamily_2398	COG0826	O	Posttranslational modification, protein turnover, chaperones
Genefamily_2399	COG0841	V	Defense mechanisms
Genefamily_2400	COG2832	S	Function unknown
Genefamily_2401	COG1977	H	Coenzyme transport and metabolism
Genefamily_2402	COG2819	R	General function prediction only
Genefamily_2403	COG0172	J	Translation, ribosomal structure and biogenesis
Genefamily_2404	COG0074	C	Energy production and conversion
Genefamily_2406	COG0334	E	Amino acid transport and metabolism
Genefamily_2407	COG1309	K	Transcription
Genefamily_2408	COG1882	C	Energy production and conversion
Genefamily_2409	COG4657	C	Energy production and conversion
Genefamily_2410	COG2878	C	Energy production and conversion
Genefamily_2411	COG0284	F	Nucleotide transport and metabolism
Genefamily_2412	COG2032	P	Inorganic ion transport and metabolism
Genefamily_2413	COG4166	E	Amino acid transport and metabolism
Genefamily_2414	COG2095	E	Amino acid transport and metabolism
Genefamily_2415	COG0616	O	Posttranslational modification, protein turnover, chaperones
Genefamily_2417	COG2995	S	Function unknown
Genefamily_2418	COG0272	L	Replication, recombination and repair
Genefamily_2419	COG3396	Q	Secondary metabolites biosynthesis, transport and catabolism
Genefamily_2420	COG1541	H	Coenzyme transport and metabolism
Genefamily_2421	COG1680	V	Defense mechanisms
Genefamily_2422	COG1051	F	Nucleotide transport and metabolism
Genefamily_2423	COG0833	E	Amino acid transport and metabolism
Genefamily_2425	COG4775	M	Cell wall/membrane/envelope biogenesis
Genefamily_2426	COG1277	O	Posttranslational modification, protein turnover, chaperones
Genefamily_2428	COG0800	G	Carbohydrate transport and metabolism
Genefamily_2429	COG0210	L	Replication, recombination and repair
Genefamily_2430	COG1113	E	Amino acid transport and metabolism
Genefamily_2431	COG2965	L	Replication, recombination and repair
Genefamily_2432	COG0494	V	Defense mechanisms
Genefamily_2434	COG0195	K	Transcription
Genefamily_2435	COG0456	J	Translation, ribosomal structure and biogenesis
Genefamily_2436	COG3765	M	Cell wall/membrane/envelope biogenesis
Genefamily_2437	COG1585	O	Posttranslational modification, protein turnover, chaperones
Genefamily_2438	COG2807	P	Inorganic ion transport and metabolism
Genefamily_2439	COG1055	P	Inorganic ion transport and metabolism
Genefamily_2440	COG3301	P	Inorganic ion transport and metabolism
Genefamily_2441	COG3303	P	Inorganic ion transport and metabolism
Genefamily_2442	COG3005	C	Energy production and conversion
Genefamily_2443	COG1297	S	Function unknown
Genefamily_2444	COG0625	O	Posttranslational modification, protein turnover, chaperones
Genefamily_2445	COG2356	L	Replication, recombination and repair
Genefamily_2446	COG3610	S	Function unknown
Genefamily_2447	COG0127	F	Nucleotide transport and metabolism
Genefamily_2448	COG1846	K	Transcription
Genefamily_2449	COG0605	P	Inorganic ion transport and metabolism
Genefamily_2450	COG0583	K	Transcription
Genefamily_2451	COG0520	E	Amino acid transport and metabolism
Genefamily_2452	COG0396	O	Posttranslational modification, protein turnover, chaperones
Genefamily_2453	COG0277	C	Energy production and conversion
Genefamily_2455	COG0727	R	General function prediction only
Genefamily_2456	COG1609	K	Transcription
Genefamily_2457	COG0626	E	Amino acid transport and metabolism
Genefamily_2458	COG0443	O	Posttranslational modification, protein turnover, chaperones
Genefamily_2459	COG3045	T	Signal transduction mechanisms
Genefamily_2460	COG1664	Z	Cytoskeleton
Genefamily_2461	COG4789	U	Intracellular trafficking, secretion, and vesicular transport
Genefamily_2462	COG0405	E	Amino acid transport and metabolism
Genefamily_2463	COG1250	I	Lipid transport and metabolism
Genefamily_2464	COG1324	P	Inorganic ion transport and metabolism
Genefamily_2465	COG1012	C	Energy production and conversion
Genefamily_2466	COG1309	K	Transcription
Genefamily_2467	COG1292	M	Cell wall/membrane/envelope biogenesis
Genefamily_2468	COG2931	Q	Secondary metabolites biosynthesis, transport and catabolism
Genefamily_2469	COG1344	N	Cell motility
Genefamily_2470	COG1256	N	Cell motility
Genefamily_2471	COG2063	N	Cell motility
Genefamily_2472	COG1815	N	Cell motility
Genefamily_2473	COG1261	N	Cell motility
Genefamily_2476	COG3850	T	Signal transduction mechanisms
Genefamily_2477	COG1034	C	Energy production and conversion
Genefamily_2478	COG4145	H	Coenzyme transport and metabolism
Genefamily_2479	COG0847	L	Replication, recombination and repair
Genefamily_2480	COG2193	P	Inorganic ion transport and metabolism
Genefamily_2481	COG2354	S	Function unknown
Genefamily_2482	COG0066	E	Amino acid transport and metabolism
Genefamily_2483	COG1053	C	Energy production and conversion
Genefamily_2485	COG0775	F	Nucleotide transport and metabolism
Genefamily_2486	COG2814	G	Carbohydrate transport and metabolism
Genefamily_2487	COG3863	S	Function unknown
Genefamily_2488	COG0583	K	Transcription
Genefamily_2489	COG2207	K	Transcription
Genefamily_2490	COG0665	E	Amino acid transport and metabolism
Genefamily_2491	COG1115	E	Amino acid transport and metabolism
Genefamily_2492	COG3042	R	General function prediction only
Genefamily_2493	COG0656	Q	Secondary metabolites biosynthesis, transport and catabolism
Genefamily_2494	COG2911	U	Intracellular trafficking, secretion, and vesicular transport
Genefamily_2495	COG1877	G	Carbohydrate transport and metabolism
Genefamily_2496	COG4791	U	Intracellular trafficking, secretion, and vesicular transport
Genefamily_2497	COG0085	K	Transcription
Genefamily_2498	COG3710	K	Transcription
Genefamily_2499	COG1278	K	Transcription
Genefamily_2500	COG4221	C	Energy production and conversion
Genefamily_2501	COG4251	T	Signal transduction mechanisms
Genefamily_2502	COG0132	H	Coenzyme transport and metabolism
Genefamily_2504	COG0787	M	Cell wall/membrane/envelope biogenesis
Genefamily_2505	COG2205	T	Signal transduction mechanisms
Genefamily_2506	COG3525	G	Carbohydrate transport and metabolism
Genefamily_2507	COG2910	R	General function prediction only
Genefamily_2508	COG1294	C	Energy production and conversion
Genefamily_2509	COG3313	R	General function prediction only
Genefamily_2510	COG0719	O	Posttranslational modification, protein turnover, chaperones
Genefamily_2511	COG1002	V	Defense mechanisms
Genefamily_2512	COG2377	M	Cell wall/membrane/envelope biogenesis
Genefamily_2513	COG0240	C	Energy production and conversion
Genefamily_2514	COG0257	J	Translation, ribosomal structure and biogenesis
Genefamily_2515	COG1024	I	Lipid transport and metabolism
Genefamily_2516	COG1802	K	Transcription
Genefamily_2517	COG0277	C	Energy production and conversion
Genefamily_2518	COG0471	G	Carbohydrate transport and metabolism
Genefamily_2519	COG4787	N	Cell motility
Genefamily_2520	COG1749	N	Cell motility
Genefamily_2521	COG1843	N	Cell motility
Genefamily_2522	COG1558	N	Cell motility
Genefamily_2524	COG1298	N	Cell motility
Genefamily_2525	COG1377	N	Cell motility
Genefamily_2528	COG3266	D	Cell cycle control, cell division, chromosome partitioning
Genefamily_2529	COG1076	O	Posttranslational modification, protein turnover, chaperones
Genefamily_2530	COG3033	E	Amino acid transport and metabolism
Genefamily_2532	COG0054	H	Coenzyme transport and metabolism
Genefamily_2533	COG2906	P	Inorganic ion transport and metabolism
Genefamily_2534	COG3036	J	Translation, ribosomal structure and biogenesis
Genefamily_2535	COG2978	H	Coenzyme transport and metabolism
Genefamily_2536	COG1282	C	Energy production and conversion
Genefamily_2537	COG3790	S	Function unknown
Genefamily_2538	COG3637	M	Cell wall/membrane/envelope biogenesis
Genefamily_2539	COG2252	F	Nucleotide transport and metabolism
Genefamily_2542	COG3130	J	Translation, ribosomal structure and biogenesis
Genefamily_2543	COG4392	E	Amino acid transport and metabolism
Genefamily_2544	COG1280	E	Amino acid transport and metabolism
Genefamily_2545	COG2814	G	Carbohydrate transport and metabolism
Genefamily_2546	COG3121	W	Extracellular structures
Genefamily_2547	COG0047	F	Nucleotide transport and metabolism
Genefamily_2548	COG2188	K	Transcription
Genefamily_2550	COG3710	K	Transcription
Genefamily_2552	COG3303	P	Inorganic ion transport and metabolism
Genefamily_2553	COG2207	K	Transcription
Genefamily_2554	COG0243	C	Energy production and conversion
Genefamily_2555	COG5455	P	Inorganic ion transport and metabolism
Genefamily_2556	COG1360	N	Cell motility
Genefamily_2557	COG1291	N	Cell motility
Genefamily_2558	COG5283	X	Mobilome: prophages, transposons
Genefamily_2559	COG4172	Q	Secondary metabolites biosynthesis, transport and catabolism
Genefamily_2560	COG3209	R	General function prediction only
Genefamily_2561	COG3121	W	Extracellular structures
Genefamily_2562	COG0257	J	Translation, ribosomal structure and biogenesis
Genefamily_2563	COG1001	F	Nucleotide transport and metabolism
Genefamily_2564	COG0583	K	Transcription
Genefamily_2565	COG1579	R	General function prediction only
Genefamily_2566	COG3176	R	General function prediction only
Genefamily_2567	COG0789	K	Transcription
Genefamily_2568	COG0825	I	Lipid transport and metabolism
Genefamily_2569	COG0625	O	Posttranslational modification, protein turnover, chaperones
Genefamily_2570	COG1737	K	Transcription
Genefamily_2571	COG1473	R	General function prediction only
Genefamily_2572	COG1807	M	Cell wall/membrane/envelope biogenesis
Genefamily_2573	COG3391	R	General function prediction only
Genefamily_2574	COG1446	E	Amino acid transport and metabolism
Genefamily_2575	COG3210	U	Intracellular trafficking, secretion, and vesicular transport
Genefamily_2576	COG0437	C	Energy production and conversion
Genefamily_2577	COG2849	V	Defense mechanisms
Genefamily_2578	COG4880	R	General function prediction only
Genefamily_2579	COG1309	K	Transcription
Genefamily_2580	COG1359	C	Energy production and conversion
Genefamily_2581	COG0005	F	Nucleotide transport and metabolism
Genefamily_2582	COG3585	H	Coenzyme transport and metabolism
Genefamily_2583	COG0046	F	Nucleotide transport and metabolism
Genefamily_2585	COG3739	S	Function unknown
Genefamily_2586	COG0456	J	Translation, ribosomal structure and biogenesis
Genefamily_2587	COG0621	J	Translation, ribosomal structure and biogenesis
Genefamily_2588	COG3539	N	Cell motility
Genefamily_2589	COG3064	M	Cell wall/membrane/envelope biogenesis
Genefamily_2590	COG1878	E	Amino acid transport and metabolism
Genefamily_2592	COG0757	E	Amino acid transport and metabolism
Genefamily_2594	COG3924	S	Function unknown
Genefamily_2595	COG1742	R	General function prediction only
Genefamily_2596	COG4096	V	Defense mechanisms
Genefamily_2597	COG2207	K	Transcription
Genefamily_2598	COG3938	E	Amino acid transport and metabolism
Genefamily_2599	COG0583	K	Transcription
Genefamily_2600	COG2815	M	Cell wall/membrane/envelope biogenesis
Genefamily_2601	COG2050	Q	Secondary metabolites biosynthesis, transport and catabolism
Genefamily_2602	COG0779	J	Translation, ribosomal structure and biogenesis
Genefamily_2603	COG0640	K	Transcription
Genefamily_2604	COG0665	E	Amino acid transport and metabolism
Genefamily_2605	COG1289	S	Function unknown
Genefamily_2606	COG0714	R	General function prediction only
Genefamily_2607	COG1309	K	Transcription
Genefamily_2609	COG2382	P	Inorganic ion transport and metabolism
Genefamily_2610	COG1649	S	Function unknown
Genefamily_2610	COG1649	S	Function unknown
Genefamily_2611	COG1051	F	Nucleotide transport and metabolism
Genefamily_2612	COG0456	J	Translation, ribosomal structure and biogenesis
Genefamily_2613	COG3539	N	Cell motility
Genefamily_2615	COG0659	P	Inorganic ion transport and metabolism
Genefamily_2616	COG1393	P	Inorganic ion transport and metabolism
Genefamily_2618	COG2268	S	Function unknown
Genefamily_2619	COG1609	K	Transcription
Genefamily_2620	COG3195	F	Nucleotide transport and metabolism
Genefamily_2621	COG0583	K	Transcription
Genefamily_2622	COG3539	N	Cell motility
Genefamily_2623	COG1396	K	Transcription
Genefamily_2626	COG3209	R	General function prediction only
Genefamily_2627	COG3500	X	Mobilome: prophages, transposons
Genefamily_2628	COG4733	X	Mobilome: prophages, transposons
Genefamily_2628	COG4733	X	Mobilome: prophages, transposons
Genefamily_2630	COG0456	J	Translation, ribosomal structure and biogenesis
Genefamily_2631	COG0527	E	Amino acid transport and metabolism
Genefamily_2632	COG0053	P	Inorganic ion transport and metabolism
Genefamily_2633	COG1506	E	Amino acid transport and metabolism
Genefamily_2636	COG0571	K	Transcription
Genefamily_2637	COG0456	J	Translation, ribosomal structure and biogenesis
Genefamily_2638	COG0071	O	Posttranslational modification, protein turnover, chaperones
Genefamily_2639	COG0058	G	Carbohydrate transport and metabolism
Genefamily_2640	COG0583	K	Transcription
Genefamily_2641	COG1280	E	Amino acid transport and metabolism
Genefamily_2642	COG0024	J	Translation, ribosomal structure and biogenesis
Genefamily_2644	COG1216	G	Carbohydrate transport and metabolism
Genefamily_2645	COG0041	F	Nucleotide transport and metabolism
Genefamily_2646	COG3284	K	Transcription
Genefamily_2647	COG0583	K	Transcription
Genefamily_2648	COG0456	J	Translation, ribosomal structure and biogenesis
Genefamily_2649	COG1305	O	Posttranslational modification, protein turnover, chaperones
Genefamily_2650	COG0817	L	Replication, recombination and repair
Genefamily_2652	COG1278	K	Transcription
Genefamily_2653	COG1278	K	Transcription
Genefamily_2654	COG0641	O	Posttranslational modification, protein turnover, chaperones
Genefamily_2655	COG0679	R	General function prediction only
Genefamily_2657	COG0089	J	Translation, ribosomal structure and biogenesis
Genefamily_2658	COG0456	J	Translation, ribosomal structure and biogenesis
Genefamily_2659	COG0168	P	Inorganic ion transport and metabolism
Genefamily_2660	COG0452	H	Coenzyme transport and metabolism
Genefamily_2661	COG1289	S	Function unknown
Genefamily_2663	COG0484	O	Posttranslational modification, protein turnover, chaperones
Genefamily_2664	COG3153	R	General function prediction only
Genefamily_2665	COG1018	C	Energy production and conversion
Genefamily_2666	COG0526	O	Posttranslational modification, protein turnover, chaperones
Genefamily_2667	COG2169	L	Replication, recombination and repair
Genefamily_2668	COG2896	H	Coenzyme transport and metabolism
Genefamily_2669	COG2186	K	Transcription
Genefamily_2670	COG3247	S	Function unknown
Genefamily_2671	COG3609	K	Transcription
Genefamily_2673	COG0286	V	Defense mechanisms
Genefamily_2674	COG3539	N	Cell motility
Genefamily_2675	COG4672	X	Mobilome: prophages, transposons
Genefamily_2676	COG0346	Q	Secondary metabolites biosynthesis, transport and catabolism
Genefamily_2677	COG3046	R	General function prediction only
Genefamily_2678	COG1403	V	Defense mechanisms
Genefamily_2681	COG2814	G	Carbohydrate transport and metabolism
Genefamily_2682	COG1310	O	Posttranslational modification, protein turnover, chaperones
Genefamily_2683	COG4723	X	Mobilome: prophages, transposons
Genefamily_2684	COG0551	L	Replication, recombination and repair
Genefamily_2687	COG3539	N	Cell motility
Genefamily_2688	COG3145	L	Replication, recombination and repair
Genefamily_2689	COG1414	K	Transcription
Genefamily_2690	COG1429	H	Coenzyme transport and metabolism
Genefamily_2691	COG0583	K	Transcription
Genefamily_2692	COG1123	O	Posttranslational modification, protein turnover, chaperones
Genefamily_2693	COG0747	E	Amino acid transport and metabolism
Genefamily_2694	COG4104	U	Intracellular trafficking, secretion, and vesicular transport
Genefamily_2695	COG1454	C	Energy production and conversion
Genefamily_2696	COG3210	U	Intracellular trafficking, secretion, and vesicular transport
Genefamily_2697	COG4718	X	Mobilome: prophages, transposons
Genefamily_2698	COG3236	O	Posttranslational modification, protein turnover, chaperones
Genefamily_2700	COG0456	J	Translation, ribosomal structure and biogenesis
Genefamily_2701	COG4695	X	Mobilome: prophages, transposons
Genefamily_2702	COG4626	X	Mobilome: prophages, transposons
Genefamily_2703	COG0592	L	Replication, recombination and repair
Genefamily_2704	COG1734	J	Translation, ribosomal structure and biogenesis
Genefamily_2705	COG2723	G	Carbohydrate transport and metabolism
Genefamily_2706	COG3444	G	Carbohydrate transport and metabolism
Genefamily_2707	COG3383	R	General function prediction only
Genefamily_2708	COG1502	I	Lipid transport and metabolism
Genefamily_2709	COG0365	I	Lipid transport and metabolism
Genefamily_2710	COG1472	G	Carbohydrate transport and metabolism
Genefamily_2711	COG0099	J	Translation, ribosomal structure and biogenesis
Genefamily_2712	COG0384	R	General function prediction only
Genefamily_2713	COG3539	N	Cell motility
Genefamily_2714	COG1266	O	Posttranslational modification, protein turnover, chaperones
Genefamily_2715	COG1196	D	Cell cycle control, cell division, chromosome partitioning
Genefamily_2716	COG0563	F	Nucleotide transport and metabolism
Genefamily_2717	COG2893	G	Carbohydrate transport and metabolism
Genefamily_2718	COG3715	G	Carbohydrate transport and metabolism
Genefamily_2719	COG0297	G	Carbohydrate transport and metabolism
Genefamily_2720	COG4540	X	Mobilome: prophages, transposons
Genefamily_2721	COG0456	J	Translation, ribosomal structure and biogenesis
Genefamily_2722	COG2010	C	Energy production and conversion
Genefamily_2723	COG1070	G	Carbohydrate transport and metabolism
Genefamily_2724	COG3174	S	Function unknown
Genefamily_2726	COG0466	O	Posttranslational modification, protein turnover, chaperones
Genefamily_2727	COG4733	X	Mobilome: prophages, transposons
Genefamily_2727	COG4733	X	Mobilome: prophages, transposons
Genefamily_2728	COG3795	S	Function unknown
Genefamily_2729	COG0526	O	Posttranslational modification, protein turnover, chaperones
Genefamily_2730	COG4540	X	Mobilome: prophages, transposons
Genefamily_2731	COG1660	T	Signal transduction mechanisms
Genefamily_2732	COG3108	S	Function unknown
Genefamily_2733	COG0184	J	Translation, ribosomal structure and biogenesis
Genefamily_2734	COG2814	G	Carbohydrate transport and metabolism
Genefamily_2735	COG0006	E	Amino acid transport and metabolism
Genefamily_2736	COG2128	P	Inorganic ion transport and metabolism
Genefamily_2737	COG1975	O	Posttranslational modification, protein turnover, chaperones
Genefamily_2738	COG0531	E	Amino acid transport and metabolism
Genefamily_2739	COG3121	W	Extracellular structures
Genefamily_2740	COG2944	K	Transcription
Genefamily_2741	COG3497	X	Mobilome: prophages, transposons
Genefamily_2742	COG3539	N	Cell motility
Genefamily_2743	COG4974	L	Replication, recombination and repair
Genefamily_2744	COG3539	N	Cell motility
Genefamily_2745	COG1145	C	Energy production and conversion
Genefamily_2746	COG3121	W	Extracellular structures
Genefamily_2747	COG4643	X	Mobilome: prophages, transposons
Genefamily_2748	COG2931	Q	Secondary metabolites biosynthesis, transport and catabolism
Genefamily_2748	COG2931	Q	Secondary metabolites biosynthesis, transport and catabolism
Genefamily_2748	COG2931	Q	Secondary metabolites biosynthesis, transport and catabolism
Genefamily_2748	COG2931	Q	Secondary metabolites biosynthesis, transport and catabolism
Genefamily_2748	COG2931	Q	Secondary metabolites biosynthesis, transport and catabolism
Genefamily_2748	COG2931	Q	Secondary metabolites biosynthesis, transport and catabolism
Genefamily_2748	COG2931	Q	Secondary metabolites biosynthesis, transport and catabolism
Genefamily_2748	COG2931	Q	Secondary metabolites biosynthesis, transport and catabolism
Genefamily_2748	COG2931	Q	Secondary metabolites biosynthesis, transport and catabolism
Genefamily_2748	COG2931	Q	Secondary metabolites biosynthesis, transport and catabolism
Genefamily_2748	COG2931	Q	Secondary metabolites biosynthesis, transport and catabolism
Genefamily_2749	COG4197	K	Transcription
Genefamily_2750	COG5005	X	Mobilome: prophages, transposons
Genefamily_2751	COG3539	N	Cell motility
Genefamily_2752	COG0819	H	Coenzyme transport and metabolism
Genefamily_2753	COG2244	M	Cell wall/membrane/envelope biogenesis
Genefamily_2754	COG0296	G	Carbohydrate transport and metabolism
Genefamily_2755	COG4291	S	Function unknown
Genefamily_2756	COG0448	G	Carbohydrate transport and metabolism
Genefamily_2757	COG2831	U	Intracellular trafficking, secretion, and vesicular transport
Genefamily_2758	COG0332	I	Lipid transport and metabolism
Genefamily_2759	COG1396	K	Transcription
Genefamily_2760	COG0156	H	Coenzyme transport and metabolism
Genefamily_2761	COG3539	N	Cell motility
Genefamily_2762	COG2089	M	Cell wall/membrane/envelope biogenesis
Genefamily_2763	COG1752	R	General function prediction only
Genefamily_2764	COG0068	O	Posttranslational modification, protein turnover, chaperones
Genefamily_2765	COG2271	G	Carbohydrate transport and metabolism
Genefamily_2766	COG3948	X	Mobilome: prophages, transposons
Genefamily_2767	COG0584	I	Lipid transport and metabolism
Genefamily_2768	COG0590	J	Translation, ribosomal structure and biogenesis
Genefamily_2769	COG1033	R	General function prediction only
Genefamily_2770	COG0330	O	Posttranslational modification, protein turnover, chaperones
Genefamily_2771	COG1690	J	Translation, ribosomal structure and biogenesis
Genefamily_2772	COG1902	C	Energy production and conversion
Genefamily_2773	COG3085	S	Function unknown
Genefamily_2775	COG2885	M	Cell wall/membrane/envelope biogenesis
Genefamily_2776	COG3539	N	Cell motility
Genefamily_2777	COG0076	E	Amino acid transport and metabolism
Genefamily_2778	COG2017	G	Carbohydrate transport and metabolism
Genefamily_2779	COG3676	X	Mobilome: prophages, transposons
Genefamily_2780	COG3895	M	Cell wall/membrane/envelope biogenesis
Genefamily_2781	COG3498	X	Mobilome: prophages, transposons
Genefamily_2782	COG0387	P	Inorganic ion transport and metabolism
Genefamily_2783	COG0704	P	Inorganic ion transport and metabolism
Genefamily_2784	COG3173	R	General function prediction only
Genefamily_2785	COG1690	J	Translation, ribosomal structure and biogenesis
Genefamily_2787	COG0437	C	Energy production and conversion
Genefamily_2788	COG1413	R	General function prediction only
Genefamily_2789	COG0738	G	Carbohydrate transport and metabolism
Genefamily_2790	COG1178	P	Inorganic ion transport and metabolism
Genefamily_2791	COG0475	P	Inorganic ion transport and metabolism
Genefamily_2792	COG0378	O	Posttranslational modification, protein turnover, chaperones
Genefamily_2793	COG5281	X	Mobilome: prophages, transposons
Genefamily_2794	COG5510	S	Function unknown
Genefamily_2795	COG3628	X	Mobilome: prophages, transposons
Genefamily_2796	COG1574	R	General function prediction only
Genefamily_2797	COG1708	R	General function prediction only
Genefamily_2798	COG1787	V	Defense mechanisms
Genefamily_2799	COG3069	C	Energy production and conversion
Genefamily_2800	COG2195	E	Amino acid transport and metabolism
Genefamily_2801	COG2207	K	Transcription
Genefamily_2803	COG1288	R	General function prediction only
Genefamily_2804	COG1840	P	Inorganic ion transport and metabolism
Genefamily_2805	COG3515	U	Intracellular trafficking, secretion, and vesicular transport
Genefamily_2806	COG5473	S	Function unknown
Genefamily_2807	COG0309	O	Posttranslational modification, protein turnover, chaperones
Genefamily_2808	COG0409	O	Posttranslational modification, protein turnover, chaperones
Genefamily_2809	COG0298	O	Posttranslational modification, protein turnover, chaperones
Genefamily_2810	COG0680	C	Energy production and conversion
Genefamily_2811	COG0374	C	Energy production and conversion
Genefamily_2812	COG5557	C	Energy production and conversion
Genefamily_2813	COG1882	C	Energy production and conversion
Genefamily_2814	COG0451	M	Cell wall/membrane/envelope biogenesis
Genefamily_2815	COG0491	R	General function prediction only
Genefamily_2816	COG0671	I	Lipid transport and metabolism
Genefamily_2817	COG2369	S	Function unknown
Genefamily_2818	COG1740	C	Energy production and conversion
Genefamily_2819	COG1211	I	Lipid transport and metabolism
Genefamily_2821	COG0641	O	Posttranslational modification, protein turnover, chaperones
Genefamily_2822	COG0349	J	Translation, ribosomal structure and biogenesis
Genefamily_2823	COG1237	R	General function prediction only
Genefamily_2824	COG2220	G	Carbohydrate transport and metabolism
Genefamily_2826	COG3963	I	Lipid transport and metabolism
Genefamily_2827	COG3302	C	Energy production and conversion
Genefamily_2828	COG0614	P	Inorganic ion transport and metabolism
Genefamily_2830	COG3122	S	Function unknown
Genefamily_2831	COG0564	J	Translation, ribosomal structure and biogenesis
Genefamily_2832	COG3192	E	Amino acid transport and metabolism
Genefamily_2833	COG1309	K	Transcription
Genefamily_2834	COG3381	O	Posttranslational modification, protein turnover, chaperones
Genefamily_2835	COG4221	C	Energy production and conversion
Genefamily_2836	COG1598	V	Defense mechanisms
Genefamily_2837	COG1773	C	Energy production and conversion
Genefamily_2838	COG3710	K	Transcription
Genefamily_2839	COG1541	H	Coenzyme transport and metabolism
Genefamily_2840	COG3000	I	Lipid transport and metabolism
Genefamily_2841	COG4644	X	Mobilome: prophages, transposons
Genefamily_2842	COG1196	D	Cell cycle control, cell division, chromosome partitioning
Genefamily_2843	COG1609	K	Transcription
Genefamily_2844	COG0544	O	Posttranslational modification, protein turnover, chaperones
Genefamily_2845	COG1114	E	Amino acid transport and metabolism
Genefamily_2846	COG1057	H	Coenzyme transport and metabolism
Genefamily_2847	COG0243	C	Energy production and conversion
Genefamily_2848	COG1476	K	Transcription
Genefamily_2849	COG3541	R	General function prediction only
Genefamily_2850	COG1409	T	Signal transduction mechanisms
Genefamily_2851	COG1396	K	Transcription
Genefamily_2852	COG2080	C	Energy production and conversion
Genefamily_2854	COG2103	M	Cell wall/membrane/envelope biogenesis
Genefamily_2855	COG1309	K	Transcription
Genefamily_2856	COG3239	I	Lipid transport and metabolism
Genefamily_2857	COG0235	G	Carbohydrate transport and metabolism
Genefamily_2858	COG1172	G	Carbohydrate transport and metabolism
Genefamily_2859	COG1012	C	Energy production and conversion
Genefamily_2861	COG3499	X	Mobilome: prophages, transposons
Genefamily_2862	COG0790	T	Signal transduction mechanisms
Genefamily_2863	COG0449	M	Cell wall/membrane/envelope biogenesis
Genefamily_2864	COG1070	G	Carbohydrate transport and metabolism
Genefamily_2865	COG0627	V	Defense mechanisms
Genefamily_2866	COG3550	T	Signal transduction mechanisms
Genefamily_2866	COG3550	T	Signal transduction mechanisms
Genefamily_2868	COG2068	H	Coenzyme transport and metabolism
Genefamily_2869	COG1975	O	Posttranslational modification, protein turnover, chaperones
Genefamily_2870	COG0579	G	Carbohydrate transport and metabolism
Genefamily_2871	COG0446	I	Lipid transport and metabolism
Genefamily_2872	COG3613	F	Nucleotide transport and metabolism
Genefamily_2873	COG3518	U	Intracellular trafficking, secretion, and vesicular transport
Genefamily_2875	COG0437	C	Energy production and conversion
Genefamily_2876	COG3121	W	Extracellular structures
Genefamily_2877	COG3539	N	Cell motility
Genefamily_2878	COG2076	V	Defense mechanisms
Genefamily_2879	COG4303	E	Amino acid transport and metabolism
Genefamily_2880	COG4869	Q	Secondary metabolites biosynthesis, transport and catabolism
Genefamily_2883	COG1609	K	Transcription
Genefamily_2884	COG1879	G	Carbohydrate transport and metabolism
Genefamily_2885	COG1172	G	Carbohydrate transport and metabolism
Genefamily_2886	COG3623	G	Carbohydrate transport and metabolism
Genefamily_2887	COG2041	C	Energy production and conversion
Genefamily_2888	COG2205	T	Signal transduction mechanisms
Genefamily_2889	COG1853	C	Energy production and conversion
Genefamily_2890	COG3594	G	Carbohydrate transport and metabolism
Genefamily_2891	COG2006	S	Function unknown
Genefamily_2892	COG1180	O	Posttranslational modification, protein turnover, chaperones
Genefamily_2893	COG2220	G	Carbohydrate transport and metabolism
Genefamily_2894	COG1264	G	Carbohydrate transport and metabolism
Genefamily_2895	COG1818	J	Translation, ribosomal structure and biogenesis
Genefamily_2896	COG3668	X	Mobilome: prophages, transposons
Genefamily_2898	COG0747	E	Amino acid transport and metabolism
Genefamily_2900	COG3451	U	Intracellular trafficking, secretion, and vesicular transport
Genefamily_2901	COG0564	J	Translation, ribosomal structure and biogenesis
Genefamily_2902	COG4385	X	Mobilome: prophages, transposons
Genefamily_2903	COG5004	X	Mobilome: prophages, transposons
Genefamily_2904	COG0738	G	Carbohydrate transport and metabolism
Genefamily_2905	COG0006	E	Amino acid transport and metabolism
Genefamily_2906	COG1309	K	Transcription
Genefamily_2907	COG0620	E	Amino acid transport and metabolism
Genefamily_2908	COG1022	I	Lipid transport and metabolism
Genefamily_2909	COG1403	V	Defense mechanisms
Genefamily_2910	COG1902	C	Energy production and conversion
Genefamily_2911	COG3435	Q	Secondary metabolites biosynthesis, transport and catabolism
Genefamily_2912	COG3019	S	Function unknown
Genefamily_2913	COG1267	I	Lipid transport and metabolism
Genefamily_2914	COG3738	S	Function unknown
Genefamily_2915	COG0554	C	Energy production and conversion
Genefamily_2916	COG0861	P	Inorganic ion transport and metabolism
Genefamily_2917	COG3851	T	Signal transduction mechanisms
Genefamily_2919	COG3521	U	Intracellular trafficking, secretion, and vesicular transport
Genefamily_2920	COG1280	E	Amino acid transport and metabolism
Genefamily_2921	COG2021	E	Amino acid transport and metabolism
Genefamily_2922	COG0348	C	Energy production and conversion
Genefamily_2924	COG3266	D	Cell cycle control, cell division, chromosome partitioning
Genefamily_2925	COG3007	I	Lipid transport and metabolism
Genefamily_2926	COG0269	G	Carbohydrate transport and metabolism
Genefamily_2929	COG1529	C	Energy production and conversion
Genefamily_2933	COG5401	D	Cell cycle control, cell division, chromosome partitioning
Genefamily_2934	COG0438	M	Cell wall/membrane/envelope biogenesis
Genefamily_2935	COG0583	K	Transcription
Genefamily_2936	COG1396	K	Transcription
Genefamily_2937	COG1062	R	General function prediction only
Genefamily_2938	COG4177	E	Amino acid transport and metabolism
Genefamily_2939	COG4625	S	Function unknown
Genefamily_2942	COG1878	E	Amino acid transport and metabolism
Genefamily_2943	COG1233	Q	Secondary metabolites biosynthesis, transport and catabolism
Genefamily_2944	COG1014	C	Energy production and conversion
Genefamily_2945	COG0824	I	Lipid transport and metabolism
Genefamily_2946	COG0179	Q	Secondary metabolites biosynthesis, transport and catabolism
Genefamily_2947	COG0388	R	General function prediction only
Genefamily_2948	COG3473	Q	Secondary metabolites biosynthesis, transport and catabolism
[truncated: 5,951 more rows]

## Sheet: unique genes
Genefamily	COG num	class	Function
Genefamily_5783	COG3415	X	Mobilome: prophages, transposons
Genefamily_6632	COG3221	P	Inorganic ion transport and metabolism
Genefamily_7037	COG3765	M	Cell wall/membrane/envelope biogenesis
Genefamily_7418	COG3209	R	General function prediction only
Genefamily_7539	COG3316	X	Mobilome: prophages, transposons
Genefamily_8805	COG1266	O	Posttranslational modification, protein turnover, chaperones
Genefamily_8998	COG0158	G	Carbohydrate transport and metabolism
Genefamily_9148	COG0790	T	Signal transduction mechanisms
Genefamily_9148	COG0790	T	Signal transduction mechanisms
Genefamily_9148	COG0790	T	Signal transduction mechanisms
Genefamily_9221	COG0451	M	Cell wall/membrane/envelope biogenesis
Genefamily_9283	COG3108	S	Function unknown
Genefamily_9404	COG0693	R	General function prediction only
Genefamily_9571	COG0457	R	General function prediction only
Genefamily_9598	COG3308	S	Function unknown
Genefamily_9599	COG1309	K	Transcription
Genefamily_9600	COG0456	J	Translation, ribosomal structure and biogenesis
Genefamily_9601	COG3209	R	General function prediction only
Genefamily_9602	COG0169	E	Amino acid transport and metabolism
Genefamily_9603	COG2203	T	Signal transduction mechanisms
Genefamily_9604	COG4771	P	Inorganic ion transport and metabolism
Genefamily_9606	COG1501	G	Carbohydrate transport and metabolism
Genefamily_9607	COG1309	K	Transcription
Genefamily_9608	COG2814	G	Carbohydrate transport and metabolism
Genefamily_9610	COG0456	J	Translation, ribosomal structure and biogenesis
Genefamily_9611	COG2019	F	Nucleotide transport and metabolism
Genefamily_9612	COG1396	K	Transcription
Genefamily_9614	COG1963	R	General function prediction only
Genefamily_9616	COG2175	Q	Secondary metabolites biosynthesis, transport and catabolism
Genefamily_9618	COG1309	K	Transcription
Genefamily_9619	COG2353	R	General function prediction only
Genefamily_9620	COG1538	M	Cell wall/membrane/envelope biogenesis
Genefamily_9621	COG3193	S	Function unknown
Genefamily_9622	COG3914	O	Posttranslational modification, protein turnover, chaperones
Genefamily_9623	COG0716	C	Energy production and conversion
Genefamily_9625	COG2353	R	General function prediction only
Genefamily_9626	COG0610	V	Defense mechanisms
Genefamily_9627	COG1192	N	Cell motility
Genefamily_9629	COG1132	V	Defense mechanisms
Genefamily_9630	COG1132	V	Defense mechanisms
Genefamily_9631	COG1132	V	Defense mechanisms
Genefamily_9632	COG0497	L	Replication, recombination and repair
Genefamily_9633	COG0438	M	Cell wall/membrane/envelope biogenesis
Genefamily_9634	COG1132	V	Defense mechanisms
Genefamily_9635	COG1196	D	Cell cycle control, cell division, chromosome partitioning
Genefamily_9636	COG1132	V	Defense mechanisms
Genefamily_9637	COG1073	T	Signal transduction mechanisms
Genefamily_9638	COG1091	M	Cell wall/membrane/envelope biogenesis
Genefamily_9639	COG0811	U	Intracellular trafficking, secretion, and vesicular transport
Genefamily_9640	COG2114	T	Signal transduction mechanisms
Genefamily_9641	COG1506	E	Amino acid transport and metabolism
Genefamily_9643	COG2236	H	Coenzyme transport and metabolism
Genefamily_9644	COG1193	L	Replication, recombination and repair
Genefamily_9645	COG2905	T	Signal transduction mechanisms
Genefamily_9647	COG0270	L	Replication, recombination and repair
Genefamily_9648	COG0642	T	Signal transduction mechanisms
Genefamily_9649	COG2302	R	General function prediction only
Genefamily_9651	COG1106	R	General function prediction only
Genefamily_9653	COG4148	P	Inorganic ion transport and metabolism
Genefamily_9656	COG1518	V	Defense mechanisms
Genefamily_9657	COG1464	P	Inorganic ion transport and metabolism
Genefamily_9658	COG0389	L	Replication, recombination and repair
Genefamily_9659	COG0135	E	Amino acid transport and metabolism
Genefamily_9660	COG0614	P	Inorganic ion transport and metabolism
Genefamily_9661	COG2885	M	Cell wall/membrane/envelope biogenesis
Genefamily_9664	COG0104	F	Nucleotide transport and metabolism
Genefamily_9665	COG0457	R	General function prediction only
Genefamily_9666	COG2212	P	Inorganic ion transport and metabolism
Genefamily_9670	COG0747	E	Amino acid transport and metabolism
Genefamily_9671	COG1020	Q	Secondary metabolites biosynthesis, transport and catabolism
Genefamily_9672	COG0602	R	General function prediction only
Genefamily_9673	COG2189	L	Replication, recombination and repair
Genefamily_9674	COG0619	H	Coenzyme transport and metabolism
Genefamily_9675	COG0438	M	Cell wall/membrane/envelope biogenesis
Genefamily_9676	COG3208	Q	Secondary metabolites biosynthesis, transport and catabolism
Genefamily_9677	COG1216	G	Carbohydrate transport and metabolism
Genefamily_9678	COG0739	M	Cell wall/membrane/envelope biogenesis
Genefamily_9679	COG0277	C	Energy production and conversion
Genefamily_9680	COG2169	L	Replication, recombination and repair
Genefamily_9681	COG2931	Q	Secondary metabolites biosynthesis, transport and catabolism
Genefamily_9682	COG1716	T	Signal transduction mechanisms
Genefamily_9683	COG2205	T	Signal transduction mechanisms
Genefamily_9684	COG0581	P	Inorganic ion transport and metabolism
Genefamily_9685	COG5421	X	Mobilome: prophages, transposons
Genefamily_9686	COG0243	C	Energy production and conversion
Genefamily_9687	COG5421	X	Mobilome: prophages, transposons
Genefamily_9688	COG5421	X	Mobilome: prophages, transposons
Genefamily_9689	COG5421	X	Mobilome: prophages, transposons
Genefamily_9691	COG0243	C	Energy production and conversion
Genefamily_9692	COG5421	X	Mobilome: prophages, transposons
Genefamily_9693	COG5421	X	Mobilome: prophages, transposons
Genefamily_9694	COG3696	P	Inorganic ion transport and metabolism
Genefamily_9695	COG5421	X	Mobilome: prophages, transposons
Genefamily_9696	COG1479	S	Function unknown
Genefamily_9697	COG5421	X	Mobilome: prophages, transposons
Genefamily_9698	COG1404	O	Posttranslational modification, protein turnover, chaperones
Genefamily_9699	COG5421	X	Mobilome: prophages, transposons
Genefamily_9700	COG5421	X	Mobilome: prophages, transposons
Genefamily_9701	COG2340	S	Function unknown
Genefamily_9702	COG5421	X	Mobilome: prophages, transposons
Genefamily_9703	COG5421	X	Mobilome: prophages, transposons
Genefamily_9704	COG2205	T	Signal transduction mechanisms
Genefamily_9705	COG0475	P	Inorganic ion transport and metabolism
Genefamily_9706	COG5421	X	Mobilome: prophages, transposons
Genefamily_9707	COG0826	O	Posttranslational modification, protein turnover, chaperones
Genefamily_9708	COG5421	X	Mobilome: prophages, transposons
Genefamily_9709	COG5421	X	Mobilome: prophages, transposons
Genefamily_9710	COG1012	C	Energy production and conversion
Genefamily_9711	COG5421	X	Mobilome: prophages, transposons
Genefamily_9712	COG5421	X	Mobilome: prophages, transposons
Genefamily_9713	COG5002	T	Signal transduction mechanisms
Genefamily_9715	COG5421	X	Mobilome: prophages, transposons
Genefamily_9716	COG0535	R	General function prediction only
Genefamily_9717	COG0671	I	Lipid transport and metabolism
Genefamily_9718	COG0542	O	Posttranslational modification, protein turnover, chaperones
Genefamily_9719	COG3893	L	Replication, recombination and repair
Genefamily_9720	COG3413	R	General function prediction only
Genefamily_9722	COG4232	O	Posttranslational modification, protein turnover, chaperones
Genefamily_9723	COG3507	G	Carbohydrate transport and metabolism
Genefamily_9725	COG1562	I	Lipid transport and metabolism
Genefamily_9726	COG3547	X	Mobilome: prophages, transposons
Genefamily_9727	COG0841	V	Defense mechanisms
Genefamily_9729	COG0704	P	Inorganic ion transport and metabolism
Genefamily_9730	COG1695	K	Transcription
Genefamily_9732	COG4886	K	Transcription
Genefamily_9733	COG0388	R	General function prediction only
Genefamily_9734	COG4805	S	Function unknown
Genefamily_9735	COG2982	M	Cell wall/membrane/envelope biogenesis
Genefamily_9736	COG1129	G	Carbohydrate transport and metabolism
Genefamily_9738	COG0761	I	Lipid transport and metabolism
Genefamily_9739	COG1483	R	General function prediction only
Genefamily_9740	COG3266	D	Cell cycle control, cell division, chromosome partitioning
Genefamily_9742	COG1729	R	General function prediction only
Genefamily_9743	COG3858	D	Cell cycle control, cell division, chromosome partitioning
Genefamily_9744	COG2223	P	Inorganic ion transport and metabolism
Genefamily_9745	COG0404	E	Amino acid transport and metabolism
Genefamily_9747	COG2917	D	Cell cycle control, cell division, chromosome partitioning
Genefamily_9748	COG0811	U	Intracellular trafficking, secretion, and vesicular transport
Genefamily_9750	COG1585	O	Posttranslational modification, protein turnover, chaperones
Genefamily_9751	COG0437	C	Energy production and conversion
Genefamily_9752	COG0437	C	Energy production and conversion
Genefamily_9753	COG0850	D	Cell cycle control, cell division, chromosome partitioning
Genefamily_9754	COG1413	R	General function prediction only
Genefamily_9756	COG0057	G	Carbohydrate transport and metabolism
Genefamily_9757	COG2186	K	Transcription
Genefamily_9758	COG0494	V	Defense mechanisms
Genefamily_9759	COG3735	S	Function unknown
Genefamily_9760	COG2606	J	Translation, ribosomal structure and biogenesis
Genefamily_9761	COG5002	T	Signal transduction mechanisms
Genefamily_9762	COG3079	S	Function unknown
Genefamily_9763	COG1003	E	Amino acid transport and metabolism
Genefamily_9766	COG0074	C	Energy production and conversion
Genefamily_9767	COG0204	I	Lipid transport and metabolism
Genefamily_9768	COG0045	C	Energy production and conversion
Genefamily_9769	COG2814	G	Carbohydrate transport and metabolism
Genefamily_9771	COG3193	S	Function unknown
Genefamily_9772	COG2190	G	Carbohydrate transport and metabolism
Genefamily_9774	COG3291	S	Function unknown
Genefamily_9775	COG1289	S	Function unknown
Genefamily_9776	COG1233	Q	Secondary metabolites biosynthesis, transport and catabolism
Genefamily_9777	COG3539	N	Cell motility
Genefamily_9778	COG0739	M	Cell wall/membrane/envelope biogenesis
Genefamily_9779	COG0673	R	General function prediction only
Genefamily_9780	COG3631	R	General function prediction only
Genefamily_9781	COG0741	M	Cell wall/membrane/envelope biogenesis
Genefamily_9782	COG2390	K	Transcription
Genefamily_9783	COG0021	G	Carbohydrate transport and metabolism
Genefamily_9784	COG4992	E	Amino acid transport and metabolism
Genefamily_9785	COG4225	G	Carbohydrate transport and metabolism
Genefamily_9786	COG0191	G	Carbohydrate transport and metabolism
Genefamily_9788	COG0639	T	Signal transduction mechanisms
Genefamily_9789	COG3840	H	Coenzyme transport and metabolism
Genefamily_9790	COG5263	G	Carbohydrate transport and metabolism
Genefamily_9791	COG0777	I	Lipid transport and metabolism
Genefamily_9792	COG1802	K	Transcription
Genefamily_9793	COG0456	J	Translation, ribosomal structure and biogenesis
Genefamily_9794	COG1131	V	Defense mechanisms
Genefamily_9794	COG1131	V	Defense mechanisms
Genefamily_9795	COG1807	M	Cell wall/membrane/envelope biogenesis
Genefamily_9796	COG1051	F	Nucleotide transport and metabolism
Genefamily_9797	COG2755	E	Amino acid transport and metabolism
Genefamily_9798	COG5635	T	Signal transduction mechanisms
Genefamily_9799	COG1560	I	Lipid transport and metabolism
Genefamily_9800	COG2360	O	Posttranslational modification, protein turnover, chaperones
Genefamily_9801	COG0172	J	Translation, ribosomal structure and biogenesis
Genefamily_9802	COG0155	P	Inorganic ion transport and metabolism
Genefamily_9803	COG0155	P	Inorganic ion transport and metabolism
Genefamily_9804	COG0568	K	Transcription
Genefamily_9805	COG3415	X	Mobilome: prophages, transposons
Genefamily_9807	COG2066	E	Amino acid transport and metabolism
Genefamily_9808	COG0431	C	Energy production and conversion
Genefamily_9809	COG0243	C	Energy production and conversion
Genefamily_9810	COG1414	K	Transcription
Genefamily_9811	COG5001	T	Signal transduction mechanisms
Genefamily_9813	COG1388	M	Cell wall/membrane/envelope biogenesis
Genefamily_9814	COG1305	O	Posttranslational modification, protein turnover, chaperones
Genefamily_9815	COG1952	U	Intracellular trafficking, secretion, and vesicular transport
Genefamily_9816	COG0474	P	Inorganic ion transport and metabolism
Genefamily_9817	COG1258	J	Translation, ribosomal structure and biogenesis
Genefamily_9820	COG2267	I	Lipid transport and metabolism
Genefamily_9821	COG1015	G	Carbohydrate transport and metabolism
Genefamily_9822	COG1894	C	Energy production and conversion
Genefamily_9823	COG0765	E	Amino acid transport and metabolism
Genefamily_9824	COG1960	I	Lipid transport and metabolism
Genefamily_9825	COG1541	H	Coenzyme transport and metabolism
Genefamily_9831	COG0442	J	Translation, ribosomal structure and biogenesis
Genefamily_9832	COG4771	P	Inorganic ion transport and metabolism
Genefamily_9833	COG3886	L	Replication, recombination and repair
Genefamily_9834	COG0338	L	Replication, recombination and repair
Genefamily_9836	COG3842	E	Amino acid transport and metabolism
Genefamily_9837	COG3842	E	Amino acid transport and metabolism
Genefamily_9838	COG3302	C	Energy production and conversion
Genefamily_9839	COG0456	J	Translation, ribosomal structure and biogenesis
Genefamily_9840	COG1410	E	Amino acid transport and metabolism
Genefamily_9842	COG0606	O	Posttranslational modification, protein turnover, chaperones
Genefamily_9843	COG0606	O	Posttranslational modification, protein turnover, chaperones
Genefamily_9844	COG3450	R	General function prediction only
Genefamily_9845	COG3956	R	General function prediction only
Genefamily_9846	COG2814	G	Carbohydrate transport and metabolism
Genefamily_9847	COG1868	N	Cell motility
Genefamily_9848	COG2215	P	Inorganic ion transport and metabolism
Genefamily_9850	COG1475	D	Cell cycle control, cell division, chromosome partitioning
Genefamily_9851	COG3217	R	General function prediction only
Genefamily_9852	COG1663	M	Cell wall/membrane/envelope biogenesis
Genefamily_9853	COG1040	R	General function prediction only
Genefamily_9854	COG0847	L	Replication, recombination and repair
Genefamily_9855	COG3307	M	Cell wall/membrane/envelope biogenesis
Genefamily_9856	COG5009	M	Cell wall/membrane/envelope biogenesis
Genefamily_9857	COG0012	J	Translation, ribosomal structure and biogenesis
Genefamily_9858	COG3516	U	Intracellular trafficking, secretion, and vesicular transport
Genefamily_9859	COG5635	T	Signal transduction mechanisms
Genefamily_9860	COG5635	T	Signal transduction mechanisms
Genefamily_9862	COG1022	I	Lipid transport and metabolism
Genefamily_9863	COG3527	Q	Secondary metabolites biosynthesis, transport and catabolism
Genefamily_9864	COG0143	J	Translation, ribosomal structure and biogenesis
Genefamily_9865	COG1520	M	Cell wall/membrane/envelope biogenesis
Genefamily_9865	COG1520	M	Cell wall/membrane/envelope biogenesis
Genefamily_9865	COG1520	M	Cell wall/membrane/envelope biogenesis
Genefamily_9866	COG1080	G	Carbohydrate transport and metabolism
Genefamily_9867	COG0031	E	Amino acid transport and metabolism
Genefamily_9868	COG0125	F	Nucleotide transport and metabolism
Genefamily_9869	COG4591	M	Cell wall/membrane/envelope biogenesis
Genefamily_9870	COG0548	E	Amino acid transport and metabolism
Genefamily_9871	COG2244	M	Cell wall/membrane/envelope biogenesis
Genefamily_9873	COG1180	O	Posttranslational modification, protein turnover, chaperones
Genefamily_9874	COG3036	J	Translation, ribosomal structure and biogenesis
Genefamily_9875	COG3324	R	General function prediction only
Genefamily_9876	COG0335	J	Translation, ribosomal structure and biogenesis
Genefamily_9877	COG1328	F	Nucleotide transport and metabolism
Genefamily_9878	COG1073	T	Signal transduction mechanisms
Genefamily_9879	COG4191	T	Signal transduction mechanisms
Genefamily_9880	COG0180	J	Translation, ribosomal structure and biogenesis
Genefamily_9881	COG4222	S	Function unknown
Genefamily_9882	COG4222	S	Function unknown
Genefamily_9883	COG4292	S	Function unknown
Genefamily_9884	COG4292	S	Function unknown
Genefamily_9885	COG2304	R	General function prediction only
Genefamily_9886	COG3486	Q	Secondary metabolites biosynthesis, transport and catabolism
Genefamily_9887	COG4799	I	Lipid transport and metabolism
Genefamily_9888	COG3121	W	Extracellular structures
Genefamily_9890	COG4775	M	Cell wall/membrane/envelope biogenesis
Genefamily_9892	COG2195	E	Amino acid transport and metabolism
Genefamily_9893	COG3416	S	Function unknown
Genefamily_9894	COG3214	R	General function prediction only
Genefamily_9895	COG1278	K	Transcription
Genefamily_9896	COG2205	T	Signal transduction mechanisms
Genefamily_9897	COG0438	M	Cell wall/membrane/envelope biogenesis
Genefamily_9899	COG1172	G	Carbohydrate transport and metabolism
Genefamily_9900	COG1172	G	Carbohydrate transport and metabolism
Genefamily_9901	COG3662	S	Function unknown
Genefamily_9902	COG4773	P	Inorganic ion transport and metabolism
Genefamily_9903	COG3576	R	General function prediction only
Genefamily_9904	COG3622	G	Carbohydrate transport and metabolism
Genefamily_9905	COG0451	M	Cell wall/membrane/envelope biogenesis
Genefamily_9906	COG0491	R	General function prediction only
Genefamily_9907	COG0842	V	Defense mechanisms
Genefamily_9908	COG2972	T	Signal transduction mechanisms
Genefamily_9909	COG0693	R	General function prediction only
Genefamily_9910	COG0789	K	Transcription
Genefamily_9911	COG0330	O	Posttranslational modification, protein turnover, chaperones
Genefamily_9916	COG1868	N	Cell motility
Genefamily_9917	COG1580	N	Cell motility
Genefamily_9918	COG0722	E	Amino acid transport and metabolism
Genefamily_9919	COG2377	M	Cell wall/membrane/envelope biogenesis
Genefamily_9920	COG2203	T	Signal transduction mechanisms
Genefamily_9921	COG1874	G	Carbohydrate transport and metabolism
Genefamily_9922	COG2911	U	Intracellular trafficking, secretion, and vesicular transport
Genefamily_9923	COG0114	C	Energy production and conversion
Genefamily_9924	COG3350	S	Function unknown
Genefamily_9925	COG1410	E	Amino acid transport and metabolism
Genefamily_9926	COG0589	T	Signal transduction mechanisms
Genefamily_9927	COG4977	K	Transcription
Genefamily_9928	COG2911	U	Intracellular trafficking, secretion, and vesicular transport
Genefamily_9930	COG0137	E	Amino acid transport and metabolism
Genefamily_9931	COG0677	M	Cell wall/membrane/envelope biogenesis
Genefamily_9934	COG0438	M	Cell wall/membrane/envelope biogenesis
Genefamily_9935	COG0086	K	Transcription
Genefamily_9936	COG0086	K	Transcription
Genefamily_9937	COG0085	K	Transcription
Genefamily_9938	COG0085	K	Transcription
Genefamily_9939	COG0480	J	Translation, ribosomal structure and biogenesis
Genefamily_9940	COG0752	J	Translation, ribosomal structure and biogenesis
Genefamily_9941	COG2985	R	General function prediction only
Genefamily_9942	COG0194	F	Nucleotide transport and metabolism
Genefamily_9943	COG0566	J	Translation, ribosomal structure and biogenesis
Genefamily_9944	COG0635	H	Coenzyme transport and metabolism
Genefamily_9945	COG0704	P	Inorganic ion transport and metabolism
Genefamily_9946	COG0704	P	Inorganic ion transport and metabolism
Genefamily_9947	COG1117	P	Inorganic ion transport and metabolism
Genefamily_9948	COG0581	P	Inorganic ion transport and metabolism
Genefamily_9949	COG0573	P	Inorganic ion transport and metabolism
Genefamily_9950	COG1912	H	Coenzyme transport and metabolism
Genefamily_9951	COG0663	R	General function prediction only
Genefamily_9952	COG3387	G	Carbohydrate transport and metabolism
Genefamily_9953	COG3387	G	Carbohydrate transport and metabolism
Genefamily_9954	COG4669	U	Intracellular trafficking, secretion, and vesicular transport
Genefamily_9956	COG0154	J	Translation, ribosomal structure and biogenesis
Genefamily_9957	COG3903	R	General function prediction only
Genefamily_9958	COG0306	P	Inorganic ion transport and metabolism
Genefamily_9959	COG1196	D	Cell cycle control, cell division, chromosome partitioning
Genefamily_9960	COG0443	O	Posttranslational modification, protein turnover, chaperones
Genefamily_9961	COG4147	C	Energy production and conversion
Genefamily_9962	COG4147	C	Energy production and conversion
Genefamily_9963	COG4147	C	Energy production and conversion
Genefamily_9964	COG0714	R	General function prediction only
Genefamily_9965	COG0445	J	Translation, ribosomal structure and biogenesis
Genefamily_9966	COG0056	C	Energy production and conversion
Genefamily_9967	COG0224	C	Energy production and conversion
Genefamily_9968	COG0055	C	Energy production and conversion
Genefamily_9969	COG0055	C	Energy production and conversion
Genefamily_9970	COG0355	C	Energy production and conversion
Genefamily_9971	COG0355	C	Energy production and conversion
Genefamily_9972	COG1207	M	Cell wall/membrane/envelope biogenesis
Genefamily_9973	COG1207	M	Cell wall/membrane/envelope biogenesis
Genefamily_9974	COG0486	J	Translation, ribosomal structure and biogenesis
Genefamily_9975	COG1921	J	Translation, ribosomal structure and biogenesis
Genefamily_9976	COG0461	F	Nucleotide transport and metabolism
Genefamily_9977	COG0859	M	Cell wall/membrane/envelope biogenesis
Genefamily_9978	COG1215	N	Cell motility
Genefamily_9979	COG2244	M	Cell wall/membrane/envelope biogenesis
Genefamily_9980	COG2327	M	Cell wall/membrane/envelope biogenesis
Genefamily_9981	COG1300	D	Cell cycle control, cell division, chromosome partitioning
Genefamily_9982	COG3203	M	Cell wall/membrane/envelope biogenesis
Genefamily_9984	COG1609	K	Transcription
Genefamily_9985	COG1995	H	Coenzyme transport and metabolism
Genefamily_9987	COG4143	H	Coenzyme transport and metabolism
Genefamily_9988	COG4143	H	Coenzyme transport and metabolism
Genefamily_9989	COG1025	O	Posttranslational modification, protein turnover, chaperones
Genefamily_9990	COG0860	M	Cell wall/membrane/envelope biogenesis
Genefamily_9991	COG0860	M	Cell wall/membrane/envelope biogenesis
Genefamily_9992	COG2821	M	Cell wall/membrane/envelope biogenesis
Genefamily_9993	COG0583	K	Transcription
Genefamily_9994	COG1794	M	Cell wall/membrane/envelope biogenesis
Genefamily_9995	COG0305	L	Replication, recombination and repair
Genefamily_9996	COG0082	E	Amino acid transport and metabolism
Genefamily_9997	COG2072	P	Inorganic ion transport and metabolism
Genefamily_9998	COG0188	L	Replication, recombination and repair
Genefamily_9999	COG1409	T	Signal transduction mechanisms
Genefamily_10000	COG0052	J	Translation, ribosomal structure and biogenesis
Genefamily_10001	COG4775	M	Cell wall/membrane/envelope biogenesis
Genefamily_10002	COG0763	M	Cell wall/membrane/envelope biogenesis
Genefamily_10003	COG1486	G	Carbohydrate transport and metabolism
Genefamily_10004	COG0241	E	Amino acid transport and metabolism
Genefamily_10005	COG0320	H	Coenzyme transport and metabolism
Genefamily_10006	COG0320	H	Coenzyme transport and metabolism
Genefamily_10007	COG1032	R	General function prediction only
Genefamily_10008	COG1686	M	Cell wall/membrane/envelope biogenesis
Genefamily_10009	COG3848	T	Signal transduction mechanisms
Genefamily_10010	COG0788	F	Nucleotide transport and metabolism
Genefamily_10011	COG2205	T	Signal transduction mechanisms
Genefamily_10012	COG0502	H	Coenzyme transport and metabolism
Genefamily_10013	COG0502	H	Coenzyme transport and metabolism
Genefamily_10014	COG1131	V	Defense mechanisms
Genefamily_10014	COG1131	V	Defense mechanisms
Genefamily_10015	COG0681	U	Intracellular trafficking, secretion, and vesicular transport
Genefamily_10016	COG0705	O	Posttranslational modification, protein turnover, chaperones
Genefamily_10017	COG0172	J	Translation, ribosomal structure and biogenesis
Genefamily_10018	COG0128	E	Amino acid transport and metabolism
Genefamily_10019	COG2183	K	Transcription
Genefamily_10019	COG2183	K	Transcription
Genefamily_10019	COG2183	K	Transcription
Genefamily_10019	COG2183	K	Transcription
Genefamily_10020	COG1132	V	Defense mechanisms
Genefamily_10021	COG0308	E	Amino acid transport and metabolism
Genefamily_10023	COG0437	C	Energy production and conversion
Genefamily_10024	COG0388	R	General function prediction only
Genefamily_10025	COG3104	E	Amino acid transport and metabolism
Genefamily_10026	COG3104	E	Amino acid transport and metabolism
Genefamily_10027	COG1560	I	Lipid transport and metabolism
Genefamily_10028	COG0243	C	Energy production and conversion
Genefamily_10029	COG1054	R	General function prediction only
Genefamily_10030	COG0474	P	Inorganic ion transport and metabolism
Genefamily_10031	COG4230	E	Amino acid transport and metabolism
Genefamily_10032	COG0312	R	General function prediction only
Genefamily_10033	COG1396	K	Transcription
Genefamily_10034	COG3209	R	General function prediction only
Genefamily_10035	COG3266	D	Cell cycle control, cell division, chromosome partitioning
Genefamily_10036	COG1203	V	Defense mechanisms
Genefamily_10037	COG1203	V	Defense mechanisms
Genefamily_10038	COG1345	N	Cell motility
Genefamily_10039	COG0524	G	Carbohydrate transport and metabolism
Genefamily_10040	COG3051	C	Energy production and conversion
Genefamily_10041	COG3051	C	Energy production and conversion
Genefamily_10042	COG2301	G	Carbohydrate transport and metabolism
Genefamily_10043	COG3290	T	Signal transduction mechanisms
Genefamily_10044	COG3290	T	Signal transduction mechanisms
Genefamily_10045	COG3104	E	Amino acid transport and metabolism
Genefamily_10046	COG5373	S	Function unknown
Genefamily_10047	COG0833	E	Amino acid transport and metabolism
Genefamily_10048	COG2267	I	Lipid transport and metabolism
Genefamily_10049	COG0662	G	Carbohydrate transport and metabolism
Genefamily_10050	COG0446	I	Lipid transport and metabolism
Genefamily_10051	COG0024	J	Translation, ribosomal structure and biogenesis
Genefamily_10052	COG0024	J	Translation, ribosomal structure and biogenesis
Genefamily_10053	COG0786	E	Amino acid transport and metabolism
Genefamily_10054	COG0786	E	Amino acid transport and metabolism
Genefamily_10055	COG4771	P	Inorganic ion transport and metabolism
Genefamily_10056	COG4771	P	Inorganic ion transport and metabolism
Genefamily_10057	COG4206	H	Coenzyme transport and metabolism
Genefamily_10058	COG1806	T	Signal transduction mechanisms
Genefamily_10059	COG1806	T	Signal transduction mechanisms
Genefamily_10060	COG1080	G	Carbohydrate transport and metabolism
Genefamily_10061	COG2050	Q	Secondary metabolites biosynthesis, transport and catabolism
Genefamily_10062	COG1388	M	Cell wall/membrane/envelope biogenesis
Genefamily_10063	COG1388	M	Cell wall/membrane/envelope biogenesis
Genefamily_10064	COG1388	M	Cell wall/membrane/envelope biogenesis
Genefamily_10066	COG3106	R	General function prediction only
Genefamily_10067	COG3238	S	Function unknown
Genefamily_10068	COG1129	G	Carbohydrate transport and metabolism
Genefamily_10069	COG4974	L	Replication, recombination and repair
Genefamily_10070	COG2755	E	Amino acid transport and metabolism
Genefamily_10071	COG2271	G	Carbohydrate transport and metabolism
Genefamily_10072	COG1284	S	Function unknown
Genefamily_10073	COG0576	O	Posttranslational modification, protein turnover, chaperones
Genefamily_10074	COG0012	J	Translation, ribosomal structure and biogenesis
Genefamily_10075	COG2877	M	Cell wall/membrane/envelope biogenesis
Genefamily_10076	COG2877	M	Cell wall/membrane/envelope biogenesis
Genefamily_10077	COG1012	C	Energy production and conversion
Genefamily_10078	COG2951	M	Cell wall/membrane/envelope biogenesis
Genefamily_10079	COG1643	J	Translation, ribosomal structure and biogenesis
Genefamily_10082	COG1384	J	Translation, ribosomal structure and biogenesis
Genefamily_10083	COG2334	T	Signal transduction mechanisms
Genefamily_10084	COG1702	T	Signal transduction mechanisms
Genefamily_10085	COG4771	P	Inorganic ion transport and metabolism
Genefamily_10086	COG1475	D	Cell cycle control, cell division, chromosome partitioning
Genefamily_10088	COG1858	O	Posttranslational modification, protein turnover, chaperones
Genefamily_10089	COG0295	F	Nucleotide transport and metabolism
Genefamily_10090	COG5000	T	Signal transduction mechanisms
Genefamily_10091	COG2515	E	Amino acid transport and metabolism
Genefamily_10092	COG3209	R	General function prediction only
Genefamily_10093	COG3409	M	Cell wall/membrane/envelope biogenesis
Genefamily_10094	COG4995	S	Function unknown
Genefamily_10095	COG1830	G	Carbohydrate transport and metabolism
Genefamily_10096	COG3385	X	Mobilome: prophages, transposons
Genefamily_10098	COG3979	G	Carbohydrate transport and metabolism
Genefamily_10099	COG1112	L	Replication, recombination and repair
Genefamily_10100	COG4134	R	General function prediction only
Genefamily_10101	COG4134	R	General function prediction only
Genefamily_10102	COG2766	T	Signal transduction mechanisms
Genefamily_10104	COG2274	V	Defense mechanisms
Genefamily_10105	COG2274	V	Defense mechanisms
Genefamily_10106	COG4221	C	Energy production and conversion
Genefamily_10107	COG4659	C	Energy production and conversion
Genefamily_10108	COG4660	C	Energy production and conversion
Genefamily_10109	COG4776	K	Transcription
Genefamily_10110	COG0113	H	Coenzyme transport and metabolism
Genefamily_10112	COG0135	E	Amino acid transport and metabolism
Genefamily_10113	COG0550	L	Replication, recombination and repair
Genefamily_10114	COG0709	E	Amino acid transport and metabolism
Genefamily_10116	COG0063	F	Nucleotide transport and metabolism
Genefamily_10117	COG1216	G	Carbohydrate transport and metabolism
Genefamily_10119	COG2070	R	General function prediction only
Genefamily_10120	COG0152	F	Nucleotide transport and metabolism
Genefamily_10121	COG0855	P	Inorganic ion transport and metabolism
Genefamily_10124	COG1830	G	Carbohydrate transport and metabolism
Genefamily_10125	COG0843	C	Energy production and conversion
Genefamily_10126	COG0482	J	Translation, ribosomal structure and biogenesis
Genefamily_10128	COG0084	N	Cell motility
Genefamily_10129	COG0738	G	Carbohydrate transport and metabolism
Genefamily_10130	COG2925	L	Replication, recombination and repair
Genefamily_10131	COG2925	L	Replication, recombination and repair
Genefamily_10132	COG0277	C	Energy production and conversion
Genefamily_10134	COG4291	S	Function unknown
Genefamily_10135	COG0243	C	Energy production and conversion
Genefamily_10136	COG5297	G	Carbohydrate transport and metabolism
Genefamily_10138	COG1894	C	Energy production and conversion
Genefamily_10139	COG0436	E	Amino acid transport and metabolism
Genefamily_10140	COG0591	E	Amino acid transport and metabolism
Genefamily_10141	COG0101	J	Translation, ribosomal structure and biogenesis
Genefamily_10142	COG2840	L	Replication, recombination and repair
Genefamily_10143	COG0501	O	Posttranslational modification, protein turnover, chaperones
Genefamily_10144	COG0665	E	Amino acid transport and metabolism
Genefamily_10145	COG0665	E	Amino acid transport and metabolism
Genefamily_10146	COG2976	T	Signal transduction mechanisms
Genefamily_10147	COG1018	C	Energy production and conversion
Genefamily_10148	COG1018	C	Energy production and conversion
Genefamily_10149	COG3445	H	Coenzyme transport and metabolism
Genefamily_10150	COG0692	L	Replication, recombination and repair
Genefamily_10151	COG1394	C	Energy production and conversion
Genefamily_10152	COG1136	M	Cell wall/membrane/envelope biogenesis
Genefamily_10153	COG0205	G	Carbohydrate transport and metabolism
Genefamily_10154	COG0542	O	Posttranslational modification, protein turnover, chaperones
Genefamily_10156	COG3162	S	Function unknown
Genefamily_10157	COG2217	P	Inorganic ion transport and metabolism
Genefamily_10160	COG1066	O	Posttranslational modification, protein turnover, chaperones
Genefamily_10161	COG1190	J	Translation, ribosomal structure and biogenesis
Genefamily_10162	COG4974	L	Replication, recombination and repair
Genefamily_10163	COG0716	C	Energy production and conversion
Genefamily_10167	COG1589	D	Cell cycle control, cell division, chromosome partitioning
Genefamily_10168	COG0707	M	Cell wall/membrane/envelope biogenesis
Genefamily_10169	COG3325	G	Carbohydrate transport and metabolism
Genefamily_10170	COG0190	H	Coenzyme transport and metabolism
Genefamily_10171	COG0332	I	Lipid transport and metabolism
Genefamily_10172	COG0524	G	Carbohydrate transport and metabolism
Genefamily_10173	COG0428	P	Inorganic ion transport and metabolism
Genefamily_10174	COG0617	J	Translation, ribosomal structure and biogenesis
Genefamily_10175	COG0414	H	Coenzyme transport and metabolism
Genefamily_10177	COG2837	P	Inorganic ion transport and metabolism
Genefamily_10178	COG1001	F	Nucleotide transport and metabolism
Genefamily_10179	COG2706	G	Carbohydrate transport and metabolism
Genefamily_10179	COG2706	G	Carbohydrate transport and metabolism
Genefamily_10180	COG0369	P	Inorganic ion transport and metabolism
Genefamily_10181	COG0168	P	Inorganic ion transport and metabolism
Genefamily_10182	COG0006	E	Amino acid transport and metabolism
Genefamily_10184	COG0586	S	Function unknown
Genefamily_10185	COG2365	T	Signal transduction mechanisms
Genefamily_10186	COG1982	E	Amino acid transport and metabolism
Genefamily_10188	COG0625	O	Posttranslational modification, protein turnover, chaperones
Genefamily_10189	COG2873	E	Amino acid transport and metabolism
Genefamily_10190	COG0814	E	Amino acid transport and metabolism
Genefamily_10191	COG3265	G	Carbohydrate transport and metabolism
Genefamily_10192	COG1609	K	Transcription
Genefamily_10193	COG0614	P	Inorganic ion transport and metabolism
Genefamily_10194	COG4536	P	Inorganic ion transport and metabolism
Genefamily_10195	COG2918	H	Coenzyme transport and metabolism
Genefamily_10196	COG2066	E	Amino acid transport and metabolism
Genefamily_10197	COG1409	T	Signal transduction mechanisms
Genefamily_10198	COG3384	Q	Secondary metabolites biosynthesis, transport and catabolism
Genefamily_10199	COG1012	C	Energy production and conversion
Genefamily_10200	COG2368	Q	Secondary metabolites biosynthesis, transport and catabolism
Genefamily_10201	COG2368	Q	Secondary metabolites biosynthesis, transport and catabolism
Genefamily_10202	COG2067	I	Lipid transport and metabolism
Genefamily_10203	COG1622	C	Energy production and conversion
Genefamily_10204	COG0843	C	Energy production and conversion
Genefamily_10205	COG0342	U	Intracellular trafficking, secretion, and vesicular transport
Genefamily_10206	COG3124	I	Lipid transport and metabolism
Genefamily_10207	COG0450	V	Defense mechanisms
Genefamily_10209	COG0420	L	Replication, recombination and repair
Genefamily_10212	COG0631	T	Signal transduction mechanisms
Genefamily_10213	COG0861	P	Inorganic ion transport and metabolism
Genefamily_10214	COG2310	T	Signal transduction mechanisms
Genefamily_10215	COG2310	T	Signal transduction mechanisms
Genefamily_10216	COG0527	E	Amino acid transport and metabolism
Genefamily_10217	COG0527	E	Amino acid transport and metabolism
Genefamily_10219	COG3172	H	Coenzyme transport and metabolism
Genefamily_10220	COG1066	O	Posttranslational modification, protein turnover, chaperones
Genefamily_10221	COG1012	C	Energy production and conversion
Genefamily_10222	COG1292	M	Cell wall/membrane/envelope biogenesis
Genefamily_10223	COG1292	M	Cell wall/membrane/envelope biogenesis
Genefamily_10224	COG0168	P	Inorganic ion transport and metabolism
Genefamily_10225	COG0168	P	Inorganic ion transport and metabolism
Genefamily_10226	COG0006	E	Amino acid transport and metabolism
Genefamily_10227	COG0006	E	Amino acid transport and metabolism
Genefamily_10228	COG0183	I	Lipid transport and metabolism
Genefamily_10229	COG0201	U	Intracellular trafficking, secretion, and vesicular transport
Genefamily_10230	COG0100	J	Translation, ribosomal structure and biogenesis
Genefamily_10231	COG1970	M	Cell wall/membrane/envelope biogenesis
Genefamily_10232	COG0569	P	Inorganic ion transport and metabolism
Genefamily_10233	COG0781	K	Transcription
Genefamily_10235	COG1158	K	Transcription
Genefamily_10236	COG3765	M	Cell wall/membrane/envelope biogenesis
Genefamily_10237	COG1088	M	Cell wall/membrane/envelope biogenesis
Genefamily_10238	COG0253	E	Amino acid transport and metabolism
Genefamily_10239	COG4973	L	Replication, recombination and repair
Genefamily_10240	COG0142	H	Coenzyme transport and metabolism
Genefamily_10241	COG0465	O	Posttranslational modification, protein turnover, chaperones
Genefamily_10242	COG1185	J	Translation, ribosomal structure and biogenesis
Genefamily_10242	COG1185	J	Translation, ribosomal structure and biogenesis
Genefamily_10243	COG0513	L	Replication, recombination and repair
Genefamily_10244	COG0754	E	Amino acid transport and metabolism
Genefamily_10245	COG0754	E	Amino acid transport and metabolism
Genefamily_10247	COG0437	C	Energy production and conversion
Genefamily_10248	COG2205	T	Signal transduction mechanisms
Genefamily_10249	COG1192	N	Cell motility
Genefamily_10250	COG0551	L	Replication, recombination and repair
Genefamily_10251	COG0322	L	Replication, recombination and repair
Genefamily_10252	COG1982	E	Amino acid transport and metabolism
Genefamily_10253	COG1132	V	Defense mechanisms
Genefamily_10254	COG1733	K	Transcription
Genefamily_10255	COG1680	V	Defense mechanisms
Genefamily_10257	COG2226	H	Coenzyme transport and metabolism
Genefamily_10258	COG0124	J	Translation, ribosomal structure and biogenesis
Genefamily_10259	COG4206	H	Coenzyme transport and metabolism
Genefamily_10260	COG1918	P	Inorganic ion transport and metabolism
Genefamily_10261	COG1966	T	Signal transduction mechanisms
Genefamily_10262	COG1053	C	Energy production and conversion
Genefamily_10263	COG3075	E	Amino acid transport and metabolism
Genefamily_10264	COG3075	E	Amino acid transport and metabolism
Genefamily_10265	COG0683	E	Amino acid transport and metabolism
Genefamily_10266	COG0683	E	Amino acid transport and metabolism
Genefamily_10267	COG1463	M	Cell wall/membrane/envelope biogenesis
Genefamily_10268	COG0265	O	Posttranslational modification, protein turnover, chaperones
Genefamily_10269	COG2969	R	General function prediction only
Genefamily_10270	COG0070	E	Amino acid transport and metabolism
Genefamily_10271	COG0070	E	Amino acid transport and metabolism
Genefamily_10272	COG0070	E	Amino acid transport and metabolism
Genefamily_10273	COG0070	E	Amino acid transport and metabolism
Genefamily_10274	COG1741	R	General function prediction only
Genefamily_10275	COG3633	E	Amino acid transport and metabolism
Genefamily_10276	COG0767	M	Cell wall/membrane/envelope biogenesis
Genefamily_10277	COG0568	K	Transcription
Genefamily_10278	COG0617	J	Translation, ribosomal structure and biogenesis
Genefamily_10279	COG2870	M	Cell wall/membrane/envelope biogenesis
Genefamily_10280	COG0187	L	Replication, recombination and repair
Genefamily_10281	COG5435	S	Function unknown
Genefamily_10282	COG1198	L	Replication, recombination and repair
Genefamily_10283	COG3239	I	Lipid transport and metabolism
Genefamily_10284	COG0438	M	Cell wall/membrane/envelope biogenesis
Genefamily_10285	COG0457	R	General function prediction only
Genefamily_10286	COG2995	S	Function unknown
Genefamily_10287	COG3078	J	Translation, ribosomal structure and biogenesis
Genefamily_10288	COG1321	K	Transcription
Genefamily_10289	COG3198	S	Function unknown
Genefamily_10290	COG0629	L	Replication, recombination and repair
Genefamily_10291	COG0729	M	Cell wall/membrane/envelope biogenesis
Genefamily_10292	COG1977	H	Coenzyme transport and metabolism
Genefamily_10294	COG2329	H	Coenzyme transport and metabolism
Genefamily_10295	COG2425	S	Function unknown
Genefamily_10296	COG2425	S	Function unknown
Genefamily_10297	COG2821	M	Cell wall/membrane/envelope biogenesis
Genefamily_10298	COG1386	K	Transcription
Genefamily_10299	COG0635	H	Coenzyme transport and metabolism
Genefamily_10300	COG2963	X	Mobilome: prophages, transposons
Genefamily_10302	COG4178	R	General function prediction only
Genefamily_10303	COG1408	R	General function prediction only
Genefamily_10304	COG1292	M	Cell wall/membrane/envelope biogenesis
Genefamily_10305	COG0312	R	General function prediction only
Genefamily_10306	COG0583	K	Transcription
Genefamily_10307	COG2319	R	General function prediction only
Genefamily_10309	COG1928	O	Posttranslational modification, protein turnover, chaperones
Genefamily_10310	COG2186	K	Transcription
Genefamily_10311	COG3200	E	Amino acid transport and metabolism
Genefamily_10312	COG2433	R	General function prediction only
Genefamily_10313	COG0712	C	Energy production and conversion
Genefamily_10314	COG2030	I	Lipid transport and metabolism
Genefamily_10315	COG0694	O	Posttranslational modification, protein turnover, chaperones
Genefamily_10316	COG0226	P	Inorganic ion transport and metabolism
Genefamily_10317	COG1680	V	Defense mechanisms
Genefamily_10318	COG2982	M	Cell wall/membrane/envelope biogenesis
Genefamily_10319	COG2070	R	General function prediction only
Genefamily_10320	COG0049	J	Translation, ribosomal structure and biogenesis
Genefamily_10321	COG3717	G	Carbohydrate transport and metabolism
Genefamily_10322	COG4289	S	Function unknown
Genefamily_10323	COG0352	H	Coenzyme transport and metabolism
Genefamily_10324	COG1177	E	Amino acid transport and metabolism
Genefamily_10325	COG4579	T	Signal transduction mechanisms
Genefamily_10327	COG3135	Q	Secondary metabolites biosynthesis, transport and catabolism
Genefamily_10328	COG1512	S	Function unknown
Genefamily_10329	COG4775	M	Cell wall/membrane/envelope biogenesis
Genefamily_10330	COG0738	G	Carbohydrate transport and metabolism
Genefamily_10331	COG0738	G	Carbohydrate transport and metabolism
Genefamily_10332	COG0738	G	Carbohydrate transport and metabolism
Genefamily_10333	COG2172	T	Signal transduction mechanisms
Genefamily_10334	COG0029	H	Coenzyme transport and metabolism
Genefamily_10335	COG1461	R	General function prediction only
Genefamily_10336	COG2755	E	Amino acid transport and metabolism
Genefamily_10337	COG0143	J	Translation, ribosomal structure and biogenesis
Genefamily_10338	COG0305	L	Replication, recombination and repair
Genefamily_10340	COG1826	U	Intracellular trafficking, secretion, and vesicular transport
Genefamily_10341	COG0043	H	Coenzyme transport and metabolism
Genefamily_10343	COG0083	E	Amino acid transport and metabolism
Genefamily_10344	COG0083	E	Amino acid transport and metabolism
Genefamily_10345	COG3696	P	Inorganic ion transport and metabolism
Genefamily_10346	COG0289	E	Amino acid transport and metabolism
Genefamily_10347	COG1327	K	Transcription
Genefamily_10348	COG1804	I	Lipid transport and metabolism
Genefamily_10350	COG0760	O	Posttranslational modification, protein turnover, chaperones
Genefamily_10351	COG2226	H	Coenzyme transport and metabolism
Genefamily_10352	COG0126	G	Carbohydrate transport and metabolism
Genefamily_10353	COG0583	K	Transcription
Genefamily_10354	COG0583	K	Transcription
Genefamily_10355	COG0019	E	Amino acid transport and metabolism
Genefamily_10356	COG1347	C	Energy production and conversion
Genefamily_10357	COG1546	H	Coenzyme transport and metabolism
Genefamily_10358	COG0541	U	Intracellular trafficking, secretion, and vesicular transport
Genefamily_10359	COG2304	R	General function prediction only
Genefamily_10360	COG5564	S	Function unknown
Genefamily_10362	COG1131	V	Defense mechanisms
Genefamily_10363	COG3704	U	Intracellular trafficking, secretion, and vesicular transport
Genefamily_10364	COG1473	R	General function prediction only
Genefamily_10365	COG0243	C	Energy production and conversion
Genefamily_10366	COG0243	C	Energy production and conversion
Genefamily_10369	COG1879	G	Carbohydrate transport and metabolism
Genefamily_10370	COG0755	O	Posttranslational modification, protein turnover, chaperones
Genefamily_10371	COG1012	C	Energy production and conversion
Genefamily_10372	COG1686	M	Cell wall/membrane/envelope biogenesis
Genefamily_10374	COG0119	E	Amino acid transport and metabolism
Genefamily_10375	COG0773	M	Cell wall/membrane/envelope biogenesis
Genefamily_10376	COG0849	D	Cell cycle control, cell division, chromosome partitioning
Genefamily_10377	COG0653	U	Intracellular trafficking, secretion, and vesicular transport
Genefamily_10378	COG2968	S	Function unknown
Genefamily_10380	COG0354	O	Posttranslational modification, protein turnover, chaperones
Genefamily_10381	COG0609	P	Inorganic ion transport and metabolism
Genefamily_10382	COG2963	X	Mobilome: prophages, transposons
Genefamily_10384	COG3344	X	Mobilome: prophages, transposons
Genefamily_10385	COG3344	X	Mobilome: prophages, transposons
Genefamily_10386	COG2207	K	Transcription
Genefamily_10387	COG1089	M	Cell wall/membrane/envelope biogenesis
Genefamily_10388	COG0578	C	Energy production and conversion
Genefamily_10389	COG1787	V	Defense mechanisms
Genefamily_10390	COG0061	F	Nucleotide transport and metabolism
Genefamily_10391	COG0061	F	Nucleotide transport and metabolism
Genefamily_10392	COG0010	E	Amino acid transport and metabolism
Genefamily_10393	COG0010	E	Amino acid transport and metabolism
Genefamily_10394	COG0681	U	Intracellular trafficking, secretion, and vesicular transport
Genefamily_10395	COG0681	U	Intracellular trafficking, secretion, and vesicular transport
Genefamily_10396	COG1593	G	Carbohydrate transport and metabolism
Genefamily_10397	COG3101	J	Translation, ribosomal structure and biogenesis
Genefamily_10398	COG3333	R	General function prediction only
Genefamily_10399	COG1894	C	Energy production and conversion
Genefamily_10400	COG1894	C	Energy production and conversion
Genefamily_10401	COG3383	R	General function prediction only
Genefamily_10402	COG2227	H	Coenzyme transport and metabolism
Genefamily_10403	COG0416	I	Lipid transport and metabolism
Genefamily_10404	COG1770	E	Amino acid transport and metabolism
Genefamily_10405	COG4166	E	Amino acid transport and metabolism
Genefamily_10406	COG4166	E	Amino acid transport and metabolism
Genefamily_10406	COG4166	E	Amino acid transport and metabolism
Genefamily_10407	COG4608	E	Amino acid transport and metabolism
Genefamily_10408	COG4608	E	Amino acid transport and metabolism
Genefamily_10409	COG1073	T	Signal transduction mechanisms
Genefamily_10410	COG4715	S	Function unknown
Genefamily_10411	COG0814	E	Amino acid transport and metabolism
Genefamily_10412	COG0349	J	Translation, ribosomal structure and biogenesis
Genefamily_10413	COG0349	J	Translation, ribosomal structure and biogenesis
Genefamily_10414	COG0632	L	Replication, recombination and repair
Genefamily_10415	COG0632	L	Replication, recombination and repair
Genefamily_10416	COG0173	J	Translation, ribosomal structure and biogenesis
Genefamily_10417	COG0173	J	Translation, ribosomal structure and biogenesis
Genefamily_10418	COG2453	T	Signal transduction mechanisms
Genefamily_10421	COG2240	H	Coenzyme transport and metabolism
Genefamily_10422	COG0773	M	Cell wall/membrane/envelope biogenesis
Genefamily_10423	COG0016	J	Translation, ribosomal structure and biogenesis
Genefamily_10424	COG0016	J	Translation, ribosomal structure and biogenesis
Genefamily_10426	COG0322	L	Replication, recombination and repair
Genefamily_10427	COG3704	U	Intracellular trafficking, secretion, and vesicular transport
Genefamily_10428	COG1143	C	Energy production and conversion
Genefamily_10429	COG0606	O	Posttranslational modification, protein turnover, chaperones
Genefamily_10430	COG0490	P	Inorganic ion transport and metabolism
Genefamily_10432	COG1716	T	Signal transduction mechanisms
Genefamily_10433	COG1475	D	Cell cycle control, cell division, chromosome partitioning
Genefamily_10434	COG0210	L	Replication, recombination and repair
Genefamily_10435	COG4126	E	Amino acid transport and metabolism
Genefamily_10436	COG2154	H	Coenzyme transport and metabolism
Genefamily_10437	COG2191	C	Energy production and conversion
Genefamily_10438	COG1287	O	Posttranslational modification, protein turnover, chaperones
Genefamily_10440	COG1146	F	Nucleotide transport and metabolism
Genefamily_10441	COG0468	L	Replication, recombination and repair
Genefamily_10442	COG2264	J	Translation, ribosomal structure and biogenesis
Genefamily_10443	COG0346	Q	Secondary metabolites biosynthesis, transport and catabolism
Genefamily_10444	COG0490	P	Inorganic ion transport and metabolism
Genefamily_10445	COG2755	E	Amino acid transport and metabolism
Genefamily_10446	COG1461	R	General function prediction only
Genefamily_10447	COG1741	R	General function prediction only
Genefamily_10448	COG2388	R	General function prediction only
Genefamily_10449	COG0066	E	Amino acid transport and metabolism
Genefamily_10450	COG1003	E	Amino acid transport and metabolism
Genefamily_10452	COG1598	V	Defense mechanisms
Genefamily_10453	COG1319	C	Energy production and conversion
Genefamily_10454	COG2801	X	Mobilome: prophages, transposons
Genefamily_10455	COG1894	C	Energy production and conversion
Genefamily_10456	COG0599	R	General function prediction only
Genefamily_10457	COG2845	S	Function unknown
Genefamily_10460	COG3328	X	Mobilome: prophages, transposons
Genefamily_10461	COG4928	R	General function prediction only
Genefamily_10462	COG4928	R	General function prediction only
Genefamily_10463	COG0283	F	Nucleotide transport and metabolism
Genefamily_10464	COG2721	G	Carbohydrate transport and metabolism
Genefamily_10465	COG0625	O	Posttranslational modification, protein turnover, chaperones
Genefamily_10466	COG0040	E	Amino acid transport and metabolism
Genefamily_10467	COG0141	E	Amino acid transport and metabolism
Genefamily_10468	COG2103	M	Cell wall/membrane/envelope biogenesis
Genefamily_10469	COG1611	R	General function prediction only
Genefamily_10470	COG0168	P	Inorganic ion transport and metabolism
Genefamily_10471	COG1271	C	Energy production and conversion
Genefamily_10472	COG0508	C	Energy production and conversion
Genefamily_10473	COG0778	C	Energy production and conversion
Genefamily_10474	COG1502	I	Lipid transport and metabolism
Genefamily_10475	COG1179	J	Translation, ribosomal structure and biogenesis
Genefamily_10476	COG3605	T	Signal transduction mechanisms
Genefamily_10477	COG3384	Q	Secondary metabolites biosynthesis, transport and catabolism
Genefamily_10478	COG0804	E	Amino acid transport and metabolism
Genefamily_10479	COG2371	O	Posttranslational modification, protein turnover, chaperones
Genefamily_10480	COG5557	C	Energy production and conversion
Genefamily_10481	COG1012	C	Energy production and conversion
Genefamily_10482	COG5001	T	Signal transduction mechanisms
Genefamily_10483	COG0640	K	Transcription
Genefamily_10484	COG4668	G	Carbohydrate transport and metabolism
Genefamily_10485	COG1485	R	General function prediction only
Genefamily_10486	COG1934	M	Cell wall/membrane/envelope biogenesis
Genefamily_10487	COG0584	I	Lipid transport and metabolism
Genefamily_10488	COG0584	I	Lipid transport and metabolism
Genefamily_10489	COG0673	R	General function prediction only
Genefamily_10490	COG2269	J	Translation, ribosomal structure and biogenesis
Genefamily_10491	COG1053	C	Energy production and conversion
Genefamily_10492	COG0525	J	Translation, ribosomal structure and biogenesis
Genefamily_10493	COG1898	M	Cell wall/membrane/envelope biogenesis
Genefamily_10495	COG2942	G	Carbohydrate transport and metabolism
Genefamily_10496	COG2365	T	Signal transduction mechanisms
Genefamily_10497	COG5285	Q	Secondary metabolites biosynthesis, transport and catabolism
Genefamily_10498	COG3616	E	Amino acid transport and metabolism
Genefamily_10499	COG0591	E	Amino acid transport and metabolism
Genefamily_10502	COG3850	T	Signal transduction mechanisms
Genefamily_10504	COG0583	K	Transcription
Genefamily_10505	COG0078	E	Amino acid transport and metabolism
Genefamily_10506	COG2911	U	Intracellular trafficking, secretion, and vesicular transport
Genefamily_10507	COG0860	M	Cell wall/membrane/envelope biogenesis
Genefamily_10508	COG1574	R	General function prediction only
Genefamily_10509	COG1574	R	General function prediction only
Genefamily_10510	COG1574	R	General function prediction only
Genefamily_10511	COG1088	M	Cell wall/membrane/envelope biogenesis
Genefamily_10512	COG1209	M	Cell wall/membrane/envelope biogenesis
Genefamily_10513	COG1898	M	Cell wall/membrane/envelope biogenesis
Genefamily_10514	COG0119	E	Amino acid transport and metabolism
Genefamily_10515	COG0119	E	Amino acid transport and metabolism
Genefamily_10516	COG0546	C	Energy production and conversion
Genefamily_10519	COG0438	M	Cell wall/membrane/envelope biogenesis
Genefamily_10520	COG0437	C	Energy production and conversion
Genefamily_10521	COG4676	S	Function unknown
Genefamily_10522	COG2373	R	General function prediction only
Genefamily_10523	COG0358	L	Replication, recombination and repair
Genefamily_10524	COG0358	L	Replication, recombination and repair
Genefamily_10525	COG0358	L	Replication, recombination and repair
Genefamily_10526	COG4974	L	Replication, recombination and repair
Genefamily_10527	COG4394	S	Function unknown
Genefamily_10528	COG0468	L	Replication, recombination and repair
Genefamily_10529	COG0823	U	Intracellular trafficking, secretion, and vesicular transport
Genefamily_10531	COG0836	M	Cell wall/membrane/envelope biogenesis
Genefamily_10532	COG1862	U	Intracellular trafficking, secretion, and vesicular transport
Genefamily_10533	COG2085	R	General function prediction only
Genefamily_10534	COG1511	S	Function unknown
Genefamily_10535	COG1752	R	General function prediction only
Genefamily_10536	COG0358	L	Replication, recombination and repair
Genefamily_10537	COG0358	L	Replication, recombination and repair
Genefamily_10538	COG0358	L	Replication, recombination and repair
Genefamily_10539	COG0358	L	Replication, recombination and repair
Genefamily_10540	COG1281	O	Posttranslational modification, protein turnover, chaperones
Genefamily_10541	COG3710	K	Transcription
Genefamily_10543	COG1541	H	Coenzyme transport and metabolism
Genefamily_10546	COG2204	T	Signal transduction mechanisms
Genefamily_10547	COG3852	T	Signal transduction mechanisms
Genefamily_10548	COG3954	G	Carbohydrate transport and metabolism
Genefamily_10549	COG3954	G	Carbohydrate transport and metabolism
Genefamily_10550	COG0488	R	General function prediction only
Genefamily_10550	COG0488	R	General function prediction only
Genefamily_10551	COG1047	O	Posttranslational modification, protein turnover, chaperones
Genefamily_10552	COG1897	E	Amino acid transport and metabolism
Genefamily_10553	COG1897	E	Amino acid transport and metabolism
Genefamily_10554	COG2755	E	Amino acid transport and metabolism
Genefamily_10555	COG1807	M	Cell wall/membrane/envelope biogenesis
Genefamily_10556	COG1569	R	General function prediction only
Genefamily_10557	COG0668	M	Cell wall/membrane/envelope biogenesis
Genefamily_10558	COG0183	I	Lipid transport and metabolism
Genefamily_10559	COG0531	E	Amino acid transport and metabolism
Genefamily_10560	COG0084	N	Cell motility
Genefamily_10561	COG1972	F	Nucleotide transport and metabolism
Genefamily_10562	COG3726	S	Function unknown
Genefamily_10563	COG0196	H	Coenzyme transport and metabolism
Genefamily_10564	COG0060	J	Translation, ribosomal structure and biogenesis
Genefamily_10565	COG0641	O	Posttranslational modification, protein turnover, chaperones
Genefamily_10566	COG2974	L	Replication, recombination and repair
Genefamily_10569	COG0341	U	Intracellular trafficking, secretion, and vesicular transport
Genefamily_10570	COG2205	T	Signal transduction mechanisms
Genefamily_10571	COG1853	C	Energy production and conversion
Genefamily_10572	COG2195	E	Amino acid transport and metabolism
Genefamily_10573	COG2814	G	Carbohydrate transport and metabolism
Genefamily_10574	COG2814	G	Carbohydrate transport and metabolism
Genefamily_10575	COG0815	M	Cell wall/membrane/envelope biogenesis
Genefamily_10576	COG4535	P	Inorganic ion transport and metabolism
Genefamily_10577	COG0848	U	Intracellular trafficking, secretion, and vesicular transport
Genefamily_10578	COG0140	E	Amino acid transport and metabolism
Genefamily_10579	COG1686	M	Cell wall/membrane/envelope biogenesis
Genefamily_10580	COG0492	O	Posttranslational modification, protein turnover, chaperones
Genefamily_10581	COG0492	O	Posttranslational modification, protein turnover, chaperones
Genefamily_10582	COG0172	J	Translation, ribosomal structure and biogenesis
Genefamily_10583	COG5473	S	Function unknown
Genefamily_10584	COG1882	C	Energy production and conversion
Genefamily_10585	COG3095	D	Cell cycle control, cell division, chromosome partitioning
Genefamily_10586	COG3096	D	Cell cycle control, cell division, chromosome partitioning
Genefamily_10587	COG3096	D	Cell cycle control, cell division, chromosome partitioning
Genefamily_10588	COG1448	E	Amino acid transport and metabolism
Genefamily_10589	COG0488	R	General function prediction only
Genefamily_10589	COG0488	R	General function prediction only
Genefamily_10590	COG2995	S	Function unknown
Genefamily_10591	COG0437	C	Energy production and conversion
Genefamily_10592	COG3591	E	Amino acid transport and metabolism
Genefamily_10593	COG1560	I	Lipid transport and metabolism
Genefamily_10596	COG1261	N	Cell motility
Genefamily_10597	COG1256	N	Cell motility
Genefamily_10598	COG1536	N	Cell motility
Genefamily_10599	COG3153	R	General function prediction only
Genefamily_10600	COG3051	C	Energy production and conversion
Genefamily_10601	COG0390	P	Inorganic ion transport and metabolism
Genefamily_10602	COG1108	P	Inorganic ion transport and metabolism
Genefamily_10603	COG0277	C	Energy production and conversion
Genefamily_10604	COG0719	O	Posttranslational modification, protein turnover, chaperones
Genefamily_10605	COG4170	V	Defense mechanisms
Genefamily_10606	COG4168	V	Defense mechanisms
Genefamily_10607	COG4166	E	Amino acid transport and metabolism
Genefamily_10608	COG0728	M	Cell wall/membrane/envelope biogenesis
Genefamily_10609	COG0436	E	Amino acid transport and metabolism
Genefamily_10610	COG3634	V	Defense mechanisms
Genefamily_10611	COG3634	V	Defense mechanisms
Genefamily_10612	COG4385	X	Mobilome: prophages, transposons
Genefamily_10614	COG0566	J	Translation, ribosomal structure and biogenesis
Genefamily_10615	COG1482	G	Carbohydrate transport and metabolism
Genefamily_10616	COG0547	E	Amino acid transport and metabolism
Genefamily_10618	COG1495	O	Posttranslational modification, protein turnover, chaperones
Genefamily_10619	COG0619	H	Coenzyme transport and metabolism
Genefamily_10620	COG2195	E	Amino acid transport and metabolism
Genefamily_10621	COG2755	E	Amino acid transport and metabolism
Genefamily_10623	COG0564	J	Translation, ribosomal structure and biogenesis
Genefamily_10624	COG3517	U	Intracellular trafficking, secretion, and vesicular transport
Genefamily_10625	COG1739	R	General function prediction only
Genefamily_10627	COG0209	F	Nucleotide transport and metabolism
Genefamily_10628	COG0753	P	Inorganic ion transport and metabolism
Genefamily_10629	COG0839	C	Energy production and conversion
Genefamily_10630	COG0852	C	Energy production and conversion
Genefamily_10631	COG0031	E	Amino acid transport and metabolism
Genefamily_10632	COG0555	P	Inorganic ion transport and metabolism
Genefamily_10633	COG0029	H	Coenzyme transport and metabolism
Genefamily_10634	COG0513	L	Replication, recombination and repair
Genefamily_10635	COG1979	C	Energy production and conversion
Genefamily_10636	COG1573	L	Replication, recombination and repair
Genefamily_10637	COG3668	X	Mobilome: prophages, transposons
Genefamily_10638	COG0513	L	Replication, recombination and repair
Genefamily_10639	COG0509	E	Amino acid transport and metabolism
Genefamily_10641	COG1249	C	Energy production and conversion
Genefamily_10642	COG0275	J	Translation, ribosomal structure and biogenesis
Genefamily_10643	COG0010	E	Amino acid transport and metabolism
Genefamily_10644	COG0010	E	Amino acid transport and metabolism
Genefamily_10646	COG0038	P	Inorganic ion transport and metabolism
Genefamily_10647	COG0038	P	Inorganic ion transport and metabolism
Genefamily_10648	COG3615	S	Function unknown
Genefamily_10650	COG3038	C	Energy production and conversion
Genefamily_10651	COG0526	O	Posttranslational modification, protein turnover, chaperones
Genefamily_10652	COG0330	O	Posttranslational modification, protein turnover, chaperones
Genefamily_10653	COG3247	S	Function unknown
Genefamily_10654	COG0276	H	Coenzyme transport and metabolism
Genefamily_10655	COG0001	H	Coenzyme transport and metabolism
Genefamily_10656	COG1643	J	Translation, ribosomal structure and biogenesis
Genefamily_10657	COG1643	J	Translation, ribosomal structure and biogenesis
Genefamily_10658	COG5441	S	Function unknown
Genefamily_10660	COG2895	P	Inorganic ion transport and metabolism
Genefamily_10661	COG0825	I	Lipid transport and metabolism
Genefamily_10662	COG1330	L	Replication, recombination and repair
Genefamily_10663	COG3840	H	Coenzyme transport and metabolism
Genefamily_10664	COG0417	L	Replication, recombination and repair
Genefamily_10665	COG0417	L	Replication, recombination and repair
Genefamily_10666	COG1391	O	Posttranslational modification, protein turnover, chaperones
Genefamily_10666	COG1391	O	Posttranslational modification, protein turnover, chaperones
Genefamily_10667	COG1391	O	Posttranslational modification, protein turnover, chaperones
Genefamily_10669	COG0068	O	Posttranslational modification, protein turnover, chaperones
Genefamily_10670	COG3164	S	Function unknown
Genefamily_10671	COG1951	C	Energy production and conversion
Genefamily_10672	COG3260	C	Energy production and conversion
Genefamily_10673	COG2897	P	Inorganic ion transport and metabolism
Genefamily_10675	COG2205	T	Signal transduction mechanisms
Genefamily_10676	COG0323	L	Replication, recombination and repair
Genefamily_10677	COG0860	M	Cell wall/membrane/envelope biogenesis
Genefamily_10678	COG0860	M	Cell wall/membrane/envelope biogenesis
Genefamily_10680	COG0514	L	Replication, recombination and repair
Genefamily_10681	COG0514	L	Replication, recombination and repair
Genefamily_10682	COG1309	K	Transcription
Genefamily_10683	COG0667	R	General function prediction only
Genefamily_10684	COG2814	G	Carbohydrate transport and metabolism
Genefamily_10685	COG2814	G	Carbohydrate transport and metabolism
Genefamily_10686	COG1629	P	Inorganic ion transport and metabolism
Genefamily_10687	COG1368	M	Cell wall/membrane/envelope biogenesis
Genefamily_10688	COG0706	M	Cell wall/membrane/envelope biogenesis
Genefamily_10689	COG0551	L	Replication, recombination and repair
Genefamily_10690	COG5314	X	Mobilome: prophages, transposons
Genefamily_10691	COG1201	L	Replication, recombination and repair
Genefamily_10692	COG0423	J	Translation, ribosomal structure and biogenesis
Genefamily_10693	COG0294	H	Coenzyme transport and metabolism
Genefamily_10694	COG1796	L	Replication, recombination and repair
Genefamily_10695	COG0294	H	Coenzyme transport and metabolism
Genefamily_10696	COG1398	I	Lipid transport and metabolism
Genefamily_10698	COG3385	X	Mobilome: prophages, transposons
Genefamily_10699	COG0296	G	Carbohydrate transport and metabolism
Genefamily_10700	COG3173	R	General function prediction only
Genefamily_10701	COG0583	K	Transcription
Genefamily_10702	COG2746	V	Defense mechanisms
Genefamily_10703	COG2041	C	Energy production and conversion
Genefamily_10704	COG4312	R	General function prediction only
Genefamily_10705	COG1024	I	Lipid transport and metabolism
Genefamily_10706	COG0105	F	Nucleotide transport and metabolism
Genefamily_10707	COG1961	L	Replication, recombination and repair
Genefamily_10708	COG3012	S	Function unknown
Genefamily_10710	COG1032	R	General function prediction only
Genefamily_10711	COG3250	G	Carbohydrate transport and metabolism
Genefamily_10712	COG5000	T	Signal transduction mechanisms
Genefamily_10713	COG0515	T	Signal transduction mechanisms
Genefamily_10714	COG4095	S	Function unknown
Genefamily_10715	COG0673	R	General function prediction only
Genefamily_10717	COG1678	K	Transcription
Genefamily_10718	COG4313	S	Function unknown
Genefamily_10719	COG4447	R	General function prediction only
Genefamily_10720	COG1434	R	General function prediction only
Genefamily_10722	COG0350	L	Replication, recombination and repair
Genefamily_10723	COG1396	K	Transcription
Genefamily_10724	COG1620	C	Energy production and conversion
Genefamily_10725	COG0846	O	Posttranslational modification, protein turnover, chaperones
Genefamily_10726	COG1653	G	Carbohydrate transport and metabolism
Genefamily_10727	COG0504	F	Nucleotide transport and metabolism
Genefamily_10728	COG1082	G	Carbohydrate transport and metabolism
Genefamily_10729	COG1879	G	Carbohydrate transport and metabolism
Genefamily_10732	COG0334	E	Amino acid transport and metabolism
Genefamily_10734	COG1259	R	General function prediction only
Genefamily_10735	COG2366	Q	Secondary metabolites biosynthesis, transport and catabolism
Genefamily_10736	COG3307	M	Cell wall/membrane/envelope biogenesis
Genefamily_10737	COG1464	P	Inorganic ion transport and metabolism
Genefamily_10739	COG5435	S	Function unknown
Genefamily_10740	COG0504	F	Nucleotide transport and metabolism
Genefamily_10741	COG2755	E	Amino acid transport and metabolism
Genefamily_10742	COG2010	C	Energy production and conversion
Genefamily_10743	COG3012	S	Function unknown
Genefamily_10745	COG3307	M	Cell wall/membrane/envelope biogenesis
Genefamily_10746	COG5635	T	Signal transduction mechanisms
Genefamily_10747	COG1475	D	Cell cycle control, cell division, chromosome partitioning
Genefamily_10748	COG0104	F	Nucleotide transport and metabolism
Genefamily_10750	COG0245	I	Lipid transport and metabolism
Genefamily_10751	COG0365	I	Lipid transport and metabolism
Genefamily_10753	COG1653	G	Carbohydrate transport and metabolism
Genefamily_10755	COG0445	J	Translation, ribosomal structure and biogenesis
Genefamily_10756	COG4289	S	Function unknown
Genefamily_10757	COG1199	L	Replication, recombination and repair
Genefamily_10758	COG0092	J	Translation, ribosomal structure and biogenesis
Genefamily_10760	COG0381	M	Cell wall/membrane/envelope biogenesis
Genefamily_10761	COG1502	I	Lipid transport and metabolism
Genefamily_10764	COG4932	S	Function unknown
Genefamily_10765	COG0790	T	Signal transduction mechanisms
Genefamily_10766	COG1653	G	Carbohydrate transport and metabolism
Genefamily_10768	COG1280	E	Amino acid transport and metabolism
Genefamily_10769	COG3266	D	Cell cycle control, cell division, chromosome partitioning
Genefamily_10769	COG3266	D	Cell cycle control, cell division, chromosome partitioning
Genefamily_10769	COG3266	D	Cell cycle control, cell division, chromosome partitioning
Genefamily_10769	COG3266	D	Cell cycle control, cell division, chromosome partitioning
Genefamily_10769	COG3266	D	Cell cycle control, cell division, chromosome partitioning
Genefamily_10769	COG3266	D	Cell cycle control, cell division, chromosome partitioning
Genefamily_10769	COG3266	D	Cell cycle control, cell division, chromosome partitioning
Genefamily_10769	COG3266	D	Cell cycle control, cell division, chromosome partitioning
Genefamily_10771	COG0542	O	Posttranslational modification, protein turnover, chaperones
Genefamily_10772	COG2188	K	Transcription
Genefamily_10773	COG1609	K	Transcription
Genefamily_10774	COG3345	G	Carbohydrate transport and metabolism
Genefamily_10775	COG0616	O	Posttranslational modification, protein turnover, chaperones
Genefamily_10776	COG0529	P	Inorganic ion transport and metabolism
Genefamily_10778	COG0119	E	Amino acid transport and metabolism
Genefamily_10779	COG1538	M	Cell wall/membrane/envelope biogenesis
Genefamily_10780	COG0068	O	Posttranslational modification, protein turnover, chaperones
Genefamily_10781	COG3507	G	Carbohydrate transport and metabolism
Genefamily_10782	COG1396	K	Transcription
Genefamily_10783	COG2161	V	Defense mechanisms
Genefamily_10784	COG3668	X	Mobilome: prophages, transposons
Genefamily_10785	COG1018	C	Energy production and conversion
Genefamily_10787	COG0497	L	Replication, recombination and repair
Genefamily_10788	COG0614	P	Inorganic ion transport and metabolism
Genefamily_10790	COG1191	K	Transcription
Genefamily_10791	COG3539	N	Cell motility
Genefamily_10792	COG3920	T	Signal transduction mechanisms
Genefamily_10793	COG0463	M	Cell wall/membrane/envelope biogenesis
Genefamily_10794	COG0663	R	General function prediction only
Genefamily_10795	COG1020	Q	Secondary metabolites biosynthesis, transport and catabolism
Genefamily_10796	COG3711	K	Transcription
Genefamily_10797	COG2931	Q	Secondary metabolites biosynthesis, transport and catabolism
Genefamily_10797	COG2931	Q	Secondary metabolites biosynthesis, transport and catabolism
Genefamily_10797	COG2931	Q	Secondary metabolites biosynthesis, transport and catabolism
Genefamily_10797	COG2931	Q	Secondary metabolites biosynthesis, transport and catabolism
Genefamily_10797	COG2931	Q	Secondary metabolites biosynthesis, transport and catabolism
Genefamily_10797	COG2931	Q	Secondary metabolites biosynthesis, transport and catabolism
Genefamily_10797	COG2931	Q	Secondary metabolites biosynthesis, transport and catabolism
Genefamily_10799	COG0657	I	Lipid transport and metabolism
Genefamily_10800	COG1136	M	Cell wall/membrane/envelope biogenesis
Genefamily_10801	COG1359	C	Energy production and conversion
Genefamily_10802	COG0010	E	Amino acid transport and metabolism
Genefamily_10803	COG1229	C	Energy production and conversion
Genefamily_10805	COG2161	V	Defense mechanisms
Genefamily_10806	COG3153	R	General function prediction only
Genefamily_10807	COG0662	G	Carbohydrate transport and metabolism
Genefamily_10808	COG4870	O	Posttranslational modification, protein turnover, chaperones
Genefamily_10809	COG0810	M	Cell wall/membrane/envelope biogenesis
Genefamily_10810	COG2203	T	Signal transduction mechanisms
Genefamily_10811	COG0488	R	General function prediction only
Genefamily_10812	COG0382	H	Coenzyme transport and metabolism
Genefamily_10813	COG1309	K	Transcription
Genefamily_10814	COG5427	S	Function unknown
Genefamily_10815	COG0366	G	Carbohydrate transport and metabolism
Genefamily_10816	COG0346	Q	Secondary metabolites biosynthesis, transport and catabolism
Genefamily_10818	COG5337	M	Cell wall/membrane/envelope biogenesis
Genefamily_10820	COG0399	M	Cell wall/membrane/envelope biogenesis
Genefamily_10821	COG1596	M	Cell wall/membrane/envelope biogenesis
Genefamily_10823	COG1780	F	Nucleotide transport and metabolism
Genefamily_10824	COG1695	K	Transcription
Genefamily_10825	COG2768	S	Function unknown
Genefamily_10826	COG3593	L	Replication, recombination and repair
Genefamily_10827	COG3511	M	Cell wall/membrane/envelope biogenesis
Genefamily_10828	COG3593	L	Replication, recombination and repair
Genefamily_10829	COG0415	L	Replication, recombination and repair
Genefamily_10830	COG5398	H	Coenzyme transport and metabolism
Genefamily_10831	COG4715	S	Function unknown
Genefamily_10832	COG3581	R	General function prediction only
Genefamily_10833	COG0406	G	Carbohydrate transport and metabolism
Genefamily_10834	COG1239	H	Coenzyme transport and metabolism
Genefamily_10835	COG2856	E	Amino acid transport and metabolism
Genefamily_10836	COG3343	K	Transcription
Genefamily_10837	COG4506	S	Function unknown
Genefamily_10838	COG1942	Q	Secondary metabolites biosynthesis, transport and catabolism
Genefamily_10839	COG3569	L	Replication, recombination and repair
Genefamily_10840	COG1078	R	General function prediction only
Genefamily_10841	COG0095	H	Coenzyme transport and metabolism
Genefamily_10843	COG5294	S	Function unknown
Genefamily_10844	COG2514	Q	Secondary metabolites biosynthesis, transport and catabolism
Genefamily_10846	COG1414	K	Transcription
Genefamily_10847	COG0747	E	Amino acid transport and metabolism
Genefamily_10849	COG1611	R	General function prediction only
Genefamily_10850	COG0826	O	Posttranslational modification, protein turnover, chaperones
Genefamily_10851	COG1987	N	Cell motility
Genefamily_10852	COG0741	M	Cell wall/membrane/envelope biogenesis
Genefamily_10853	COG1030	O	Posttranslational modification, protein turnover, chaperones
Genefamily_10854	COG0204	I	Lipid transport and metabolism
Genefamily_10855	COG1305	O	Posttranslational modification, protein turnover, chaperones
Genefamily_10856	COG3077	V	Defense mechanisms
Genefamily_10857	COG3238	S	Function unknown
Genefamily_10858	COG2205	T	Signal transduction mechanisms
Genefamily_10859	COG4485	S	Function unknown
Genefamily_10860	COG0369	P	Inorganic ion transport and metabolism
Genefamily_10861	COG4249	R	General function prediction only
Genefamily_10862	COG5655	X	Mobilome: prophages, transposons
Genefamily_10863	COG2271	G	Carbohydrate transport and metabolism
Genefamily_10864	COG3590	O	Posttranslational modification, protein turnover, chaperones
Genefamily_10865	COG0114	C	Energy production and conversion
Genefamily_10866	COG1366	T	Signal transduction mechanisms
Genefamily_10867	COG1216	G	Carbohydrate transport and metabolism
Genefamily_10868	COG0463	M	Cell wall/membrane/envelope biogenesis
Genefamily_10869	COG2265	J	Translation, ribosomal structure and biogenesis
Genefamily_10871	COG5635	T	Signal transduction mechanisms
Genefamily_10872	COG4991	S	Function unknown
Genefamily_10874	COG3680	S	Function unknown
Genefamily_10875	COG3321	Q	Secondary metabolites biosynthesis, transport and catabolism
Genefamily_10876	COG2865	K	Transcription
Genefamily_10877	COG4625	S	Function unknown
Genefamily_10878	COG4608	E	Amino acid transport and metabolism
Genefamily_10879	COG2850	J	Translation, ribosomal structure and biogenesis
Genefamily_10879	COG2850	J	Translation, ribosomal structure and biogenesis
Genefamily_10880	COG0465	O	Posttranslational modification, protein turnover, chaperones
Genefamily_10881	COG1012	C	Energy production and conversion
Genefamily_10882	COG0061	F	Nucleotide transport and metabolism
Genefamily_10883	COG1835	M	Cell wall/membrane/envelope biogenesis
Genefamily_10884	COG4408	S	Function unknown
Genefamily_10885	COG1982	E	Amino acid transport and metabolism
Genefamily_10886	COG0400	R	General function prediction only
Genefamily_10888	COG4289	S	Function unknown
Genefamily_10889	COG1835	M	Cell wall/membrane/envelope biogenesis
Genefamily_10890	COG4408	S	Function unknown
Genefamily_10891	COG1982	E	Amino acid transport and metabolism
Genefamily_10892	COG0400	R	General function prediction only
Genefamily_10894	COG4289	S	Function unknown
Genefamily_10895	COG0624	E	Amino acid transport and metabolism
Genefamily_10896	COG1071	C	Energy production and conversion
Genefamily_10897	COG0772	D	Cell cycle control, cell division, chromosome partitioning
Genefamily_10898	COG2094	L	Replication, recombination and repair
Genefamily_10899	COG2360	O	Posttranslational modification, protein turnover, chaperones
Genefamily_10900	COG2172	T	Signal transduction mechanisms
Genefamily_10901	COG0623	I	Lipid transport and metabolism
Genefamily_10902	COG0624	E	Amino acid transport and metabolism
Genefamily_10903	COG2226	H	Coenzyme transport and metabolism
Genefamily_10904	COG1201	L	Replication, recombination and repair
Genefamily_10905	COG5001	T	Signal transduction mechanisms
Genefamily_10907	COG0782	K	Transcription
Genefamily_10908	COG4447	R	General function prediction only
Genefamily_10909	COG2247	M	Cell wall/membrane/envelope biogenesis
Genefamily_10910	COG5566	K	Transcription
Genefamily_10911	COG5042	F	Nucleotide transport and metabolism
Genefamily_10912	COG5626	S	Function unknown
Genefamily_10913	COG0143	J	Translation, ribosomal structure and biogenesis
Genefamily_10914	COG1734	J	Translation, ribosomal structure and biogenesis
Genefamily_10915	COG3452	T	Signal transduction mechanisms
Genefamily_10916	COG2848	D	Cell cycle control, cell division, chromosome partitioning
Genefamily_10917	COG1043	M	Cell wall/membrane/envelope biogenesis
Genefamily_10918	COG5003	X	Mobilome: prophages, transposons
Genefamily_10919	COG4518	X	Mobilome: prophages, transposons
Genefamily_10920	COG3941	X	Mobilome: prophages, transposons
Genefamily_10922	COG0140	E	Amino acid transport and metabolism
Genefamily_10923	COG0235	G	Carbohydrate transport and metabolism
Genefamily_10924	COG1533	L	Replication, recombination and repair
Genefamily_10925	COG3017	M	Cell wall/membrane/envelope biogenesis
Genefamily_10926	COG0343	J	Translation, ribosomal structure and biogenesis
Genefamily_10927	COG1743	L	Replication, recombination and repair
Genefamily_10928	COG4188	R	General function prediction only
Genefamily_10930	COG2814	G	Carbohydrate transport and metabolism
Genefamily_10932	COG4585	T	Signal transduction mechanisms
Genefamily_10933	COG4301	R	General function prediction only
Genefamily_10934	COG1533	L	Replication, recombination and repair
Genefamily_10935	COG0438	M	Cell wall/membrane/envelope biogenesis
Genefamily_10937	COG1301	C	Energy production and conversion
Genefamily_10938	COG2905	T	Signal transduction mechanisms
Genefamily_10939	COG1132	V	Defense mechanisms
Genefamily_10940	COG4664	Q	Secondary metabolites biosynthesis, transport and catabolism
Genefamily_10942	COG2256	L	Replication, recombination and repair
Genefamily_10943	COG3413	R	General function prediction only
Genefamily_10944	COG2445	S	Function unknown
Genefamily_10945	COG1813	J	Translation, ribosomal structure and biogenesis
Genefamily_10946	COG3267	U	Intracellular trafficking, secretion, and vesicular transport
Genefamily_10947	COG2931	Q	Secondary metabolites biosynthesis, transport and catabolism
Genefamily_10948	COG4992	E	Amino acid transport and metabolism
Genefamily_10949	COG5613	S	Function unknown
Genefamily_10951	COG1210	M	Cell wall/membrane/envelope biogenesis
Genefamily_10952	COG2133	G	Carbohydrate transport and metabolism
Genefamily_10953	COG0070	E	Amino acid transport and metabolism
Genefamily_10956	COG0209	F	Nucleotide transport and metabolism
Genefamily_10957	COG4469	R	General function prediction only
Genefamily_10959	COG0841	V	Defense mechanisms
Genefamily_10960	COG0665	E	Amino acid transport and metabolism
Genefamily_10961	COG0677	M	Cell wall/membrane/envelope biogenesis
Genefamily_10962	COG0438	M	Cell wall/membrane/envelope biogenesis
Genefamily_10963	COG0747	E	Amino acid transport and metabolism
Genefamily_10965	COG4102	S	Function unknown
Genefamily_10966	COG0701	S	Function unknown
Genefamily_10966	COG0701	S	Function unknown
Genefamily_10967	COG3585	H	Coenzyme transport and metabolism
Genefamily_10968	COG2814	G	Carbohydrate transport and metabolism
Genefamily_10969	COG3585	H	Coenzyme transport and metabolism
Genefamily_10970	COG1734	J	Translation, ribosomal structure and biogenesis
Genefamily_10972	COG0282	C	Energy production and conversion
Genefamily_10973	COG0290	J	Translation, ribosomal structure and biogenesis
Genefamily_10974	COG0642	T	Signal transduction mechanisms
Genefamily_10976	COG5338	S	Function unknown
Genefamily_10977	COG2890	J	Translation, ribosomal structure and biogenesis
Genefamily_10978	COG1401	V	Defense mechanisms
Genefamily_10979	COG0008	J	Translation, ribosomal structure and biogenesis
Genefamily_10980	COG2076	V	Defense mechanisms
Genefamily_10981	COG2200	T	Signal transduction mechanisms
Genefamily_10982	COG1403	V	Defense mechanisms
Genefamily_10984	COG1873	R	General function prediction only
Genefamily_10985	COG2730	G	Carbohydrate transport and metabolism
Genefamily_10986	COG0438	M	Cell wall/membrane/envelope biogenesis
Genefamily_10987	COG0843	C	Energy production and conversion
Genefamily_10988	COG1203	V	Defense mechanisms
Genefamily_10989	COG0587	L	Replication, recombination and repair
Genefamily_10991	COG2814	G	Carbohydrate transport and metabolism
Genefamily_10992	COG0671	I	Lipid transport and metabolism
Genefamily_10993	COG0322	L	Replication, recombination and repair
Genefamily_10994	COG2816	F	Nucleotide transport and metabolism
Genefamily_10995	COG1249	C	Energy production and conversion
Genefamily_10996	COG0673	R	General function prediction only
Genefamily_10997	COG1077	D	Cell cycle control, cell division, chromosome partitioning
Genefamily_10998	COG0616	O	Posttranslational modification, protein turnover, chaperones
Genefamily_10999	COG1835	M	Cell wall/membrane/envelope biogenesis
Genefamily_11000	COG3593	L	Replication, recombination and repair
Genefamily_11001	COG3593	L	Replication, recombination and repair
Genefamily_11002	COG0210	L	Replication, recombination and repair
Genefamily_11003	COG0210	L	Replication, recombination and repair
Genefamily_11004	COG0210	L	Replication, recombination and repair
Genefamily_11005	COG0638	O	Posttranslational modification, protein turnover, chaperones
Genefamily_11006	COG1672	R	General function prediction only
Genefamily_11007	COG1672	R	General function prediction only
Genefamily_11008	COG1403	V	Defense mechanisms
Genefamily_11009	COG2205	T	Signal transduction mechanisms
Genefamily_11010	COG0583	K	Transcription
Genefamily_11011	COG1216	G	Carbohydrate transport and metabolism
Genefamily_11012	COG2227	H	Coenzyme transport and metabolism
Genefamily_11013	COG1403	V	Defense mechanisms
Genefamily_11014	COG0262	H	Coenzyme transport and metabolism
Genefamily_11015	COG4372	S	Function unknown
Genefamily_11016	COG0300	R	General function prediction only
Genefamily_11018	COG0344	I	Lipid transport and metabolism
Genefamily_11019	COG1793	L	Replication, recombination and repair
Genefamily_11021	COG1073	T	Signal transduction mechanisms
Genefamily_11022	COG0343	J	Translation, ribosomal structure and biogenesis
Genefamily_11023	COG3854	D	Cell cycle control, cell division, chromosome partitioning
Genefamily_11024	COG3276	J	Translation, ribosomal structure and biogenesis
Genefamily_11025	COG0793	O	Posttranslational modification, protein turnover, chaperones
Genefamily_11026	COG3264	M	Cell wall/membrane/envelope biogenesis
Genefamily_11028	COG1595	K	Transcription
Genefamily_11029	COG4103	S	Function unknown
Genefamily_11031	COG0653	U	Intracellular trafficking, secretion, and vesicular transport
Genefamily_11033	COG0488	R	General function prediction only
Genefamily_11034	COG4372	S	Function unknown
Genefamily_11035	COG0577	V	Defense mechanisms
Genefamily_11036	COG1136	M	Cell wall/membrane/envelope biogenesis
Genefamily_11037	COG2304	R	General function prediction only
Genefamily_11038	COG0515	T	Signal transduction mechanisms
Genefamily_11039	COG4458	S	Function unknown
Genefamily_11040	COG4457	S	Function unknown
Genefamily_11041	COG2304	R	General function prediction only
Genefamily_11042	COG2304	R	General function prediction only
Genefamily_11043	COG5368	S	Function unknown
Genefamily_11044	COG1139	C	Energy production and conversion
Genefamily_11045	COG3164	S	Function unknown
Genefamily_11047	COG1012	C	Energy production and conversion
Genefamily_11051	COG2401	R	General function prediction only
Genefamily_11052	COG0449	M	Cell wall/membrane/envelope biogenesis
Genefamily_11053	COG2401	R	General function prediction only
Genefamily_11054	COG1420	K	Transcription
Genefamily_11055	COG1309	K	Transcription
Genefamily_11056	COG0024	J	Translation, ribosomal structure and biogenesis
Genefamily_11057	COG0664	T	Signal transduction mechanisms
Genefamily_11058	COG5492	R	General function prediction only
Genefamily_11059	COG0583	K	Transcription
Genefamily_11060	COG0338	L	Replication, recombination and repair
Genefamily_11061	COG0174	E	Amino acid transport and metabolism
Genefamily_11062	COG0642	T	Signal transduction mechanisms
Genefamily_11064	COG5492	R	General function prediction only
Genefamily_11065	COG0579	G	Carbohydrate transport and metabolism
Genefamily_11066	COG0085	K	Transcription
Genefamily_11067	COG3941	X	Mobilome: prophages, transposons
Genefamily_11067	COG3941	X	Mobilome: prophages, transposons
Genefamily_11068	COG1828	F	Nucleotide transport and metabolism
Genefamily_11069	COG2081	R	General function prediction only
Genefamily_11070	COG1487	R	General function prediction only
Genefamily_11072	COG1396	K	Transcription
Genefamily_11074	COG1923	T	Signal transduction mechanisms
Genefamily_11075	COG0305	L	Replication, recombination and repair
Genefamily_11076	COG0436	E	Amino acid transport and metabolism
Genefamily_11077	COG0358	L	Replication, recombination and repair
Genefamily_11078	COG0113	H	Coenzyme transport and metabolism
Genefamily_11079	COG3103	R	General function prediction only
Genefamily_11080	COG0715	P	Inorganic ion transport and metabolism
Genefamily_11081	COG1793	L	Replication, recombination and repair
Genefamily_11082	COG0668	M	Cell wall/membrane/envelope biogenesis
Genefamily_11083	COG1396	K	Transcription
Genefamily_11084	COG0086	K	Transcription
Genefamily_11085	COG4547	H	Coenzyme transport and metabolism
Genefamily_11086	COG0587	L	Replication, recombination and repair
Genefamily_11087	COG3495	S	Function unknown
Genefamily_11088	COG1166	E	Amino acid transport and metabolism
Genefamily_11089	COG1214	J	Translation, ribosomal structure and biogenesis
Genefamily_11090	COG1321	K	Transcription
Genefamily_11091	COG1674	D	Cell cycle control, cell division, chromosome partitioning
Genefamily_11092	COG1100	R	General function prediction only
Genefamily_11093	COG1309	K	Transcription
Genefamily_11094	COG0841	V	Defense mechanisms
Genefamily_11095	COG0330	O	Posttranslational modification, protein turnover, chaperones
Genefamily_11096	COG0587	L	Replication, recombination and repair
Genefamily_11097	COG2896	H	Coenzyme transport and metabolism
Genefamily_11098	COG0640	K	Transcription
Genefamily_11099	COG0420	L	Replication, recombination and repair
Genefamily_11100	COG0419	L	Replication, recombination and repair
Genefamily_11101	COG1752	R	General function prediction only
Genefamily_11102	COG0817	L	Replication, recombination and repair
Genefamily_11103	COG3692	S	Function unknown
Genefamily_11104	COG4696	R	General function prediction only
Genefamily_11105	COG0207	F	Nucleotide transport and metabolism
Genefamily_11106	COG4639	R	General function prediction only
Genefamily_11107	COG0262	H	Coenzyme transport and metabolism
Genefamily_11108	COG0125	F	Nucleotide transport and metabolism
Genefamily_11109	COG0557	K	Transcription
Genefamily_11110	COG0847	L	Replication, recombination and repair
Genefamily_11111	COG0180	J	Translation, ribosomal structure and biogenesis
Genefamily_11112	COG0366	G	Carbohydrate transport and metabolism
Genefamily_11113	COG0085	K	Transcription
Genefamily_11114	COG3975	R	General function prediction only
Genefamily_11115	COG0286	V	Defense mechanisms
Genefamily_11116	COG2131	F	Nucleotide transport and metabolism
Genefamily_11117	COG0300	R	General function prediction only
Genefamily_11118	COG2873	E	Amino acid transport and metabolism
Genefamily_11119	COG0259	H	Coenzyme transport and metabolism
Genefamily_11120	COG0673	R	General function prediction only
Genefamily_11121	COG1020	Q	Secondary metabolites biosynthesis, transport and catabolism
Genefamily_11122	COG0353	L	Replication, recombination and repair
Genefamily_11123	COG1475	D	Cell cycle control, cell division, chromosome partitioning
Genefamily_11124	COG5433	X	Mobilome: prophages, transposons
Genefamily_11126	COG0616	O	Posttranslational modification, protein turnover, chaperones
Genefamily_11127	COG1053	C	Energy production and conversion
Genefamily_11128	COG0323	L	Replication, recombination and repair
Genefamily_11129	COG1571	J	Translation, ribosomal structure and biogenesis
Genefamily_11130	COG0765	E	Amino acid transport and metabolism
Genefamily_11131	COG0438	M	Cell wall/membrane/envelope biogenesis
Genefamily_11132	COG4679	X	Mobilome: prophages, transposons
Genefamily_11133	COG5606	R	General function prediction only
Genefamily_11134	COG0653	U	Intracellular trafficking, secretion, and vesicular transport
Genefamily_11135	COG1734	J	Translation, ribosomal structure and biogenesis
Genefamily_11136	COG0776	L	Replication, recombination and repair
Genefamily_11137	COG2814	G	Carbohydrate transport and metabolism
Genefamily_11139	COG3297	U	Intracellular trafficking, secretion, and vesicular transport
Genefamily_11140	COG1524	R	General function prediction only
Genefamily_11141	COG3825	S	Function unknown
Genefamily_11142	COG3420	P	Inorganic ion transport and metabolism
Genefamily_11144	COG0457	R	General function prediction only
Genefamily_11145	COG2213	G	Carbohydrate transport and metabolism
Genefamily_11146	COG0044	F	Nucleotide transport and metabolism
Genefamily_11147	COG1077	D	Cell cycle control, cell division, chromosome partitioning
Genefamily_11148	COG1428	F	Nucleotide transport and metabolism
Genefamily_11149	COG0061	F	Nucleotide transport and metabolism
Genefamily_11150	COG1368	M	Cell wall/membrane/envelope biogenesis
Genefamily_11151	COG0754	E	Amino acid transport and metabolism
Genefamily_11152	COG0803	P	Inorganic ion transport and metabolism
Genefamily_11153	COG0155	P	Inorganic ion transport and metabolism
Genefamily_11155	COG2030	I	Lipid transport and metabolism
Genefamily_11156	COG0156	H	Coenzyme transport and metabolism
Genefamily_11158	COG4978	T	Signal transduction mechanisms
Genefamily_11160	COG0456	J	Translation, ribosomal structure and biogenesis
Genefamily_11161	COG5001	T	Signal transduction mechanisms
Genefamily_11162	COG4148	P	Inorganic ion transport and metabolism
Genefamily_11163	COG0036	G	Carbohydrate transport and metabolism
Genefamily_11165	COG3539	N	Cell motility
Genefamily_11166	COG3539	N	Cell motility
Genefamily_11167	COG0209	F	Nucleotide transport and metabolism
Genefamily_11168	COG3539	N	Cell motility
Genefamily_11169	COG0124	J	Translation, ribosomal structure and biogenesis
Genefamily_11170	COG4942	D	Cell cycle control, cell division, chromosome partitioning
Genefamily_11171	COG3743	L	Replication, recombination and repair
Genefamily_11172	COG1223	R	General function prediction only
Genefamily_11173	COG0101	J	Translation, ribosomal structure and biogenesis
Genefamily_11174	COG1746	J	Translation, ribosomal structure and biogenesis
Genefamily_11175	COG2856	E	Amino acid transport and metabolism
Genefamily_11176	COG1859	J	Translation, ribosomal structure and biogenesis
Genefamily_11177	COG3358	S	Function unknown
Genefamily_11178	COG2114	T	Signal transduction mechanisms
Genefamily_11179	COG3593	L	Replication, recombination and repair
Genefamily_11180	COG0699	L	Replication, recombination and repair
Genefamily_11181	COG0699	L	Replication, recombination and repair
Genefamily_11182	COG3608	R	General function prediction only
Genefamily_11183	COG0433	L	Replication, recombination and repair
Genefamily_11184	COG4104	U	Intracellular trafficking, secretion, and vesicular transport
Genefamily_11185	COG0621	J	Translation, ribosomal structure and biogenesis
Genefamily_11186	COG2114	T	Signal transduction mechanisms
Genefamily_11187	COG3539	N	Cell motility
Genefamily_11188	COG2175	Q	Secondary metabolites biosynthesis, transport and catabolism
Genefamily_11189	COG4579	T	Signal transduction mechanisms
Genefamily_11191	COG3842	E	Amino acid transport and metabolism
Genefamily_11192	COG0030	J	Translation, ribosomal structure and biogenesis
Genefamily_11193	COG0247	C	Energy production and conversion
Genefamily_11195	COG3693	G	Carbohydrate transport and metabolism
Genefamily_11196	COG1808	S	Function unknown
Genefamily_11198	COG1414	K	Transcription
Genefamily_11199	COG1270	H	Coenzyme transport and metabolism
Genefamily_11200	COG4644	X	Mobilome: prophages, transposons
Genefamily_11201	COG1645	R	General function prediction only
Genefamily_11202	COG1404	O	Posttranslational modification, protein turnover, chaperones
Genefamily_11203	COG2207	K	Transcription
Genefamily_11204	COG1024	I	Lipid transport and metabolism
Genefamily_11205	COG1209	M	Cell wall/membrane/envelope biogenesis
Genefamily_11206	COG2333	R	General function prediction only
Genefamily_11207	COG1073	T	Signal transduction mechanisms
Genefamily_11208	COG2080	C	Energy production and conversion
Genefamily_11209	COG0670	R	General function prediction only
Genefamily_11210	COG2217	P	Inorganic ion transport and metabolism
Genefamily_11211	COG0390	P	Inorganic ion transport and metabolism
Genefamily_11212	COG1509	E	Amino acid transport and metabolism
Genefamily_11213	COG0804	E	Amino acid transport and metabolism
Genefamily_11214	COG1309	K	Transcription
Genefamily_11215	COG3971	Q	Secondary metabolites biosynthesis, transport and catabolism
Genefamily_11216	COG3133	M	Cell wall/membrane/envelope biogenesis
Genefamily_11217	COG4191	T	Signal transduction mechanisms
Genefamily_11218	COG0438	M	Cell wall/membrane/envelope biogenesis
Genefamily_11219	COG1729	R	General function prediction only
Genefamily_11220	COG4974	L	Replication, recombination and repair
Genefamily_11222	COG1360	N	Cell motility
Genefamily_11223	COG0406	G	Carbohydrate transport and metabolism
Genefamily_11224	COG1487	R	General function prediction only
Genefamily_11225	COG2161	V	Defense mechanisms
Genefamily_11226	COG0355	C	Energy production and conversion
Genefamily_11227	COG1455	G	Carbohydrate transport and metabolism
Genefamily_11228	COG3210	U	Intracellular trafficking, secretion, and vesicular transport
Genefamily_11229	COG0033	G	Carbohydrate transport and metabolism
Genefamily_11230	COG3701	U	Intracellular trafficking, secretion, and vesicular transport
Genefamily_11231	COG0715	P	Inorganic ion transport and metabolism
Genefamily_11233	COG3514	S	Function unknown
Genefamily_11236	COG3547	X	Mobilome: prophages, transposons
Genefamily_11237	COG1960	I	Lipid transport and metabolism
Genefamily_11238	COG3833	G	Carbohydrate transport and metabolism
Genefamily_11239	COG1596	M	Cell wall/membrane/envelope biogenesis
Genefamily_11240	COG0201	U	Intracellular trafficking, secretion, and vesicular transport
Genefamily_11241	COG0563	F	Nucleotide transport and metabolism
Genefamily_11242	COG2861	G	Carbohydrate transport and metabolism
Genefamily_11243	COG2049	E	Amino acid transport and metabolism
Genefamily_11244	COG0849	D	Cell cycle control, cell division, chromosome partitioning
Genefamily_11245	COG0488	R	General function prediction only
Genefamily_11245	COG0488	R	General function prediction only
Genefamily_11246	COG2919	D	Cell cycle control, cell division, chromosome partitioning
Genefamily_11247	COG5554	Q	Secondary metabolites biosynthesis, transport and catabolism
Genefamily_11248	COG4303	E	Amino acid transport and metabolism
Genefamily_11249	COG4637	R	General function prediction only
Genefamily_11250	COG1196	D	Cell cycle control, cell division, chromosome partitioning
Genefamily_11251	COG4174	Q	Secondary metabolites biosynthesis, transport and catabolism
Genefamily_11252	COG1200	L	Replication, recombination and repair
Genefamily_11253	COG3228	T	Signal transduction mechanisms
Genefamily_11254	COG1961	L	Replication, recombination and repair
Genefamily_11255	COG5464	L	Replication, recombination and repair
Genefamily_11255	COG5464	L	Replication, recombination and repair
Genefamily_11255	COG5464	L	Replication, recombination and repair
Genefamily_11255	COG5464	L	Replication, recombination and repair
Genefamily_11256	COG3464	X	Mobilome: prophages, transposons
Genefamily_11257	COG1193	L	Replication, recombination and repair
Genefamily_11258	COG1413	R	General function prediction only
Genefamily_11259	COG0739	M	Cell wall/membrane/envelope biogenesis
Genefamily_11260	COG0587	L	Replication, recombination and repair
Genefamily_11261	COG0739	M	Cell wall/membrane/envelope biogenesis
Genefamily_11263	COG0836	M	Cell wall/membrane/envelope biogenesis
Genefamily_11264	COG4644	X	Mobilome: prophages, transposons
Genefamily_11265	COG1331	R	General function prediction only
Genefamily_11266	COG2524	K	Transcription
Genefamily_11267	COG1215	N	Cell motility
Genefamily_11268	COG1522	K	Transcription
Genefamily_11269	COG0626	E	Amino acid transport and metabolism
Genefamily_11271	COG0546	C	Energy production and conversion
Genefamily_11272	COG0644	C	Energy production and conversion
Genefamily_11273	COG2205	T	Signal transduction mechanisms
Genefamily_11274	COG1131	V	Defense mechanisms
Genefamily_11275	COG0426	C	Energy production and conversion
Genefamily_11276	COG3344	X	Mobilome: prophages, transposons
Genefamily_11277	COG1112	L	Replication, recombination and repair
Genefamily_11280	COG1960	I	Lipid transport and metabolism
Genefamily_11281	COG2866	M	Cell wall/membrane/envelope biogenesis
Genefamily_11285	COG0620	E	Amino acid transport and metabolism
Genefamily_11287	COG0664	T	Signal transduction mechanisms
Genefamily_11288	COG3386	G	Carbohydrate transport and metabolism
Genefamily_11291	COG1819	G	Carbohydrate transport and metabolism
Genefamily_11292	COG1413	R	General function prediction only
Genefamily_11294	COG0155	P	Inorganic ion transport and metabolism
Genefamily_11295	COG0657	I	Lipid transport and metabolism
Genefamily_11298	COG1049	C	Energy production and conversion
Genefamily_11299	COG2999	O	Posttranslational modification, protein turnover, chaperones
Genefamily_11301	COG2814	G	Carbohydrate transport and metabolism
Genefamily_11302	COG5002	T	Signal transduction mechanisms
Genefamily_11303	COG1652	S	Function unknown
Genefamily_11304	COG1593	G	Carbohydrate transport and metabolism
Genefamily_11305	COG1012	C	Energy production and conversion
Genefamily_11307	COG5635	T	Signal transduction mechanisms
Genefamily_11308	COG4824	X	Mobilome: prophages, transposons
Genefamily_11309	COG0344	I	Lipid transport and metabolism
Genefamily_11310	COG4625	S	Function unknown
Genefamily_11310	COG4625	S	Function unknown
Genefamily_11310	COG4625	S	Function unknown
Genefamily_11311	COG5011	S	Function unknown
Genefamily_11312	COG0526	O	Posttranslational modification, protein turnover, chaperones
Genefamily_11313	COG4725	J	Translation, ribosomal structure and biogenesis
Genefamily_11314	COG4191	T	Signal transduction mechanisms
Genefamily_11315	COG3210	U	Intracellular trafficking, secretion, and vesicular transport
Genefamily_11316	COG0506	E	Amino acid transport and metabolism
Genefamily_11317	COG0706	M	Cell wall/membrane/envelope biogenesis
Genefamily_11318	COG0104	F	Nucleotide transport and metabolism
Genefamily_11319	COG0841	V	Defense mechanisms
Genefamily_11321	COG1195	L	Replication, recombination and repair
Genefamily_11322	COG1195	L	Replication, recombination and repair
Genefamily_11323	COG2262	J	Translation, ribosomal structure and biogenesis
Genefamily_11325	COG0812	M	Cell wall/membrane/envelope biogenesis
Genefamily_11326	COG1331	R	General function prediction only
Genefamily_11327	COG1032	R	General function prediction only
Genefamily_11328	COG1672	R	General function prediction only
Genefamily_11329	COG4251	T	Signal transduction mechanisms
Genefamily_11330	COG1353	V	Defense mechanisms
Genefamily_11332	COG0559	E	Amino acid transport and metabolism
Genefamily_11333	COG5001	T	Signal transduction mechanisms
Genefamily_11335	COG4783	R	General function prediction only
Genefamily_11336	COG0451	M	Cell wall/membrane/envelope biogenesis
Genefamily_11337	COG1442	M	Cell wall/membrane/envelope biogenesis
Genefamily_11338	COG1609	K	Transcription
Genefamily_11339	COG0438	M	Cell wall/membrane/envelope biogenesis
Genefamily_11340	COG0438	M	Cell wall/membrane/envelope biogenesis
Genefamily_11341	COG3307	M	Cell wall/membrane/envelope biogenesis
Genefamily_11342	COG2327	M	Cell wall/membrane/envelope biogenesis
Genefamily_11343	COG3206	M	Cell wall/membrane/envelope biogenesis
Genefamily_11344	COG0169	E	Amino acid transport and metabolism
Genefamily_11345	COG0771	M	Cell wall/membrane/envelope biogenesis
Genefamily_11346	COG0781	K	Transcription
Genefamily_11347	COG0744	M	Cell wall/membrane/envelope biogenesis
Genefamily_11348	COG4222	S	Function unknown
Genefamily_11349	COG1732	M	Cell wall/membrane/envelope biogenesis
Genefamily_11351	COG5464	L	Replication, recombination and repair
Genefamily_11352	COG2304	R	General function prediction only
Genefamily_11354	COG1511	S	Function unknown
Genefamily_11354	COG1511	S	Function unknown
Genefamily_11355	COG0669	H	Coenzyme transport and metabolism
Genefamily_11356	COG0270	L	Replication, recombination and repair
Genefamily_11358	COG2267	I	Lipid transport and metabolism
Genefamily_11359	COG2351	F	Nucleotide transport and metabolism
Genefamily_11361	COG1020	Q	Secondary metabolites biosynthesis, transport and catabolism
Genefamily_11362	COG3865	R	General function prediction only
Genefamily_11363	COG1408	R	General function prediction only
Genefamily_11364	COG0191	G	Carbohydrate transport and metabolism
Genefamily_11365	COG4935	O	Posttranslational modification, protein turnover, chaperones
Genefamily_11366	COG3886	L	Replication, recombination and repair
Genefamily_11367	COG1546	H	Coenzyme transport and metabolism
Genefamily_11368	COG0457	R	General function prediction only
Genefamily_11369	COG1572	O	Posttranslational modification, protein turnover, chaperones
Genefamily_11372	COG0433	L	Replication, recombination and repair
Genefamily_11373	COG1289	S	Function unknown
Genefamily_11376	COG2333	R	General function prediction only
Genefamily_11377	COG1529	C	Energy production and conversion
Genefamily_11378	COG1196	D	Cell cycle control, cell division, chromosome partitioning
Genefamily_11379	COG5000	T	Signal transduction mechanisms
Genefamily_11381	COG0791	M	Cell wall/membrane/envelope biogenesis
Genefamily_11382	COG1746	J	Translation, ribosomal structure and biogenesis
Genefamily_11384	COG0698	G	Carbohydrate transport and metabolism
Genefamily_11385	COG4821	R	General function prediction only
Genefamily_11386	COG4821	R	General function prediction only
Genefamily_11387	COG1104	E	Amino acid transport and metabolism
Genefamily_11388	COG0470	L	Replication, recombination and repair
Genefamily_11389	COG3472	S	Function unknown
Genefamily_11390	COG5001	T	Signal transduction mechanisms
Genefamily_11391	COG4946	S	Function unknown
Genefamily_11392	COG4946	S	Function unknown
Genefamily_11393	COG1999	O	Posttranslational modification, protein turnover, chaperones
Genefamily_11395	COG1396	K	Transcription
Genefamily_11397	COG0607	P	Inorganic ion transport and metabolism
Genefamily_11398	COG0412	Q	Secondary metabolites biosynthesis, transport and catabolism
Genefamily_11399	COG2609	C	Energy production and conversion
Genefamily_11400	COG2609	C	Energy production and conversion
Genefamily_11401	COG0841	V	Defense mechanisms
Genefamily_11403	COG1301	C	Energy production and conversion
Genefamily_11404	COG2184	T	Signal transduction mechanisms
Genefamily_11405	COG2188	K	Transcription
Genefamily_11406	COG0790	T	Signal transduction mechanisms
Genefamily_11407	COG2869	C	Energy production and conversion
Genefamily_11408	COG5263	G	Carbohydrate transport and metabolism
Genefamily_11408	COG5263	G	Carbohydrate transport and metabolism
Genefamily_11408	COG5263	G	Carbohydrate transport and metabolism
Genefamily_11408	COG5263	G	Carbohydrate transport and metabolism
Genefamily_11408	COG5263	G	Carbohydrate transport and metabolism
Genefamily_11408	COG5263	G	Carbohydrate transport and metabolism
Genefamily_11408	COG5263	G	Carbohydrate transport and metabolism
Genefamily_11409	COG3979	G	Carbohydrate transport and metabolism
Genefamily_11411	COG4231	C	Energy production and conversion
Genefamily_11412	COG1820	G	Carbohydrate transport and metabolism
Genefamily_11413	COG4200	S	Function unknown
Genefamily_11414	COG4188	R	General function prediction only
Genefamily_11415	COG0669	H	Coenzyme transport and metabolism
Genefamily_11416	COG0583	K	Transcription
Genefamily_11417	COG1196	D	Cell cycle control, cell division, chromosome partitioning
Genefamily_11419	COG1566	V	Defense mechanisms
Genefamily_11420	COG4663	Q	Secondary metabolites biosynthesis, transport and catabolism
Genefamily_11421	COG0506	E	Amino acid transport and metabolism
Genefamily_11422	COG3206	M	Cell wall/membrane/envelope biogenesis
Genefamily_11424	COG3202	C	Energy production and conversion
Genefamily_11425	COG3246	S	Function unknown
Genefamily_11426	COG0161	H	Coenzyme transport and metabolism
Genefamily_11427	COG0006	E	Amino acid transport and metabolism
Genefamily_11428	COG1649	S	Function unknown
Genefamily_11429	COG5285	Q	Secondary metabolites biosynthesis, transport and catabolism
Genefamily_11430	COG1073	T	Signal transduction mechanisms
Genefamily_11432	COG2175	Q	Secondary metabolites biosynthesis, transport and catabolism
Genefamily_11433	COG0204	I	Lipid transport and metabolism
Genefamily_11434	COG2133	G	Carbohydrate transport and metabolism
Genefamily_11436	COG1684	N	Cell motility
Genefamily_11437	COG3320	Q	Secondary metabolites biosynthesis, transport and catabolism
Genefamily_11439	COG1853	C	Energy production and conversion
Genefamily_11440	COG2200	T	Signal transduction mechanisms
Genefamily_11441	COG0617	J	Translation, ribosomal structure and biogenesis
Genefamily_11442	COG4326	D	Cell cycle control, cell division, chromosome partitioning
Genefamily_11443	COG2216	P	Inorganic ion transport and metabolism
Genefamily_11444	COG0789	K	Transcription
Genefamily_11445	COG3591	E	Amino acid transport and metabolism
Genefamily_11446	COG1449	G	Carbohydrate transport and metabolism
Genefamily_11447	COG1449	G	Carbohydrate transport and metabolism
Genefamily_11448	COG1961	L	Replication, recombination and repair
Genefamily_11448	COG1961	L	Replication, recombination and repair
Genefamily_11450	COG1309	K	Transcription
Genefamily_11451	COG2076	V	Defense mechanisms
Genefamily_11452	COG2301	G	Carbohydrate transport and metabolism
Genefamily_11453	COG1359	C	Energy production and conversion
Genefamily_11454	COG1954	K	Transcription
Genefamily_11455	COG0757	E	Amino acid transport and metabolism
Genefamily_11456	COG0057	G	Carbohydrate transport and metabolism
Genefamily_11457	COG1331	R	General function prediction only
Genefamily_11458	COG1912	H	Coenzyme transport and metabolism
Genefamily_11459	COG1846	K	Transcription
Genefamily_11460	COG0587	L	Replication, recombination and repair
Genefamily_11461	COG3182	S	Function unknown
Genefamily_11462	COG3182	S	Function unknown
Genefamily_11463	COG0031	E	Amino acid transport and metabolism
Genefamily_11464	COG1912	H	Coenzyme transport and metabolism
Genefamily_11465	COG1331	R	General function prediction only
Genefamily_11467	COG3857	L	Replication, recombination and repair
Genefamily_11468	COG0642	T	Signal transduction mechanisms
Genefamily_11469	COG0730	S	Function unknown
Genefamily_11470	COG3858	D	Cell cycle control, cell division, chromosome partitioning
Genefamily_11471	COG0577	V	Defense mechanisms
Genefamily_11473	COG1960	I	Lipid transport and metabolism
Genefamily_11474	COG4544	S	Function unknown
Genefamily_11475	COG3577	R	General function prediction only
Genefamily_11477	COG0125	F	Nucleotide transport and metabolism
Genefamily_11478	COG0515	T	Signal transduction mechanisms
Genefamily_11479	COG1506	E	Amino acid transport and metabolism
Genefamily_11480	COG0683	E	Amino acid transport and metabolism
Genefamily_11481	COG3850	T	Signal transduction mechanisms
Genefamily_11482	COG0243	C	Energy production and conversion
Genefamily_11483	COG1256	N	Cell motility
Genefamily_11484	COG0040	E	Amino acid transport and metabolism
Genefamily_11485	COG1579	R	General function prediction only
Genefamily_11486	COG3344	X	Mobilome: prophages, transposons
Genefamily_11487	COG0110	R	General function prediction only
Genefamily_11488	COG1271	C	Energy production and conversion
Genefamily_11489	COG1579	R	General function prediction only
Genefamily_11490	COG0666	T	Signal transduction mechanisms
Genefamily_11491	COG0715	P	Inorganic ion transport and metabolism
Genefamily_11492	COG0715	P	Inorganic ion transport and metabolism
Genefamily_11494	COG0110	R	General function prediction only
Genefamily_11495	COG3391	R	General function prediction only
Genefamily_11496	COG1502	I	Lipid transport and metabolism
Genefamily_11496	COG1502	I	Lipid transport and metabolism
Genefamily_11498	COG2905	T	Signal transduction mechanisms
Genefamily_11499	COG0183	I	Lipid transport and metabolism
Genefamily_11500	COG0760	O	Posttranslational modification, protein turnover, chaperones
Genefamily_11501	COG0588	G	Carbohydrate transport and metabolism
Genefamily_11502	COG3144	N	Cell motility
Genefamily_11503	COG1288	R	General function prediction only
Genefamily_11503	COG1288	R	General function prediction only
Genefamily_11504	COG1915	S	Function unknown
Genefamily_11505	COG1080	G	Carbohydrate transport and metabolism
Genefamily_11506	COG1479	S	Function unknown
Genefamily_11507	COG0658	R	General function prediction only
Genefamily_11508	COG4930	O	Posttranslational modification, protein turnover, chaperones
Genefamily_11509	COG4783	R	General function prediction only
Genefamily_11510	COG1196	D	Cell cycle control, cell division, chromosome partitioning
Genefamily_11511	COG0207	F	Nucleotide transport and metabolism
Genefamily_11512	COG3720	P	Inorganic ion transport and metabolism
Genefamily_11513	COG3720	P	Inorganic ion transport and metabolism
Genefamily_11514	COG1225	O	Posttranslational modification, protein turnover, chaperones
Genefamily_11515	COG2810	V	Defense mechanisms
Genefamily_11516	COG0451	M	Cell wall/membrane/envelope biogenesis
Genefamily_11518	COG0592	L	Replication, recombination and repair
Genefamily_11519	COG0277	C	Energy production and conversion
Genefamily_11520	COG1915	S	Function unknown
Genefamily_11521	COG1080	G	Carbohydrate transport and metabolism
Genefamily_11522	COG1479	S	Function unknown
Genefamily_11523	COG0057	G	Carbohydrate transport and metabolism
Genefamily_11525	COG4783	R	General function prediction only
Genefamily_11527	COG0730	S	Function unknown
Genefamily_11528	COG0265	O	Posttranslational modification, protein turnover, chaperones
Genefamily_11529	COG2996	R	General function prediction only
Genefamily_11530	COG2947	R	General function prediction only
Genefamily_11531	COG0781	K	Transcription
Genefamily_11532	COG0303	H	Coenzyme transport and metabolism
Genefamily_11533	COG0526	O	Posttranslational modification, protein turnover, chaperones
Genefamily_11534	COG2246	I	Lipid transport and metabolism
Genefamily_11535	COG0810	M	Cell wall/membrane/envelope biogenesis
Genefamily_11536	COG5373	S	Function unknown
Genefamily_11537	COG2256	L	Replication, recombination and repair
Genefamily_11538	COG5557	C	Energy production and conversion
Genefamily_11539	COG0451	M	Cell wall/membrane/envelope biogenesis
Genefamily_11540	COG1804	I	Lipid transport and metabolism
Genefamily_11541	COG5263	G	Carbohydrate transport and metabolism
Genefamily_11541	COG5263	G	Carbohydrate transport and metabolism
Genefamily_11542	COG4191	T	Signal transduction mechanisms
Genefamily_11543	COG2185	I	Lipid transport and metabolism
Genefamily_11544	COG1455	G	Carbohydrate transport and metabolism
Genefamily_11545	COG4771	P	Inorganic ion transport and metabolism
Genefamily_11546	COG0673	R	General function prediction only
Genefamily_11547	COG1922	M	Cell wall/membrane/envelope biogenesis
Genefamily_11548	COG1216	G	Carbohydrate transport and metabolism
Genefamily_11549	COG3843	U	Intracellular trafficking, secretion, and vesicular transport
Genefamily_11550	COG1674	D	Cell cycle control, cell division, chromosome partitioning
Genefamily_11551	COG1132	V	Defense mechanisms
Genefamily_11553	COG0600	P	Inorganic ion transport and metabolism
Genefamily_11554	COG3395	S	Function unknown
Genefamily_11555	COG2373	R	General function prediction only
Genefamily_11556	COG3539	N	Cell motility
Genefamily_11557	COG0451	M	Cell wall/membrane/envelope biogenesis
Genefamily_11558	COG1804	I	Lipid transport and metabolism
Genefamily_11559	COG5002	T	Signal transduction mechanisms
Genefamily_11560	COG5263	G	Carbohydrate transport and metabolism
Genefamily_11560	COG5263	G	Carbohydrate transport and metabolism
Genefamily_11561	COG4191	T	Signal transduction mechanisms
Genefamily_11562	COG0225	O	Posttranslational modification, protein turnover, chaperones
Genefamily_11563	COG1020	Q	Secondary metabolites biosynthesis, transport and catabolism
Genefamily_11565	COG0600	P	Inorganic ion transport and metabolism
Genefamily_11566	COG0707	M	Cell wall/membrane/envelope biogenesis
Genefamily_11567	COG0811	U	Intracellular trafficking, secretion, and vesicular transport
Genefamily_11568	COG1109	G	Carbohydrate transport and metabolism
Genefamily_11569	COG3239	I	Lipid transport and metabolism
Genefamily_11570	COG0706	M	Cell wall/membrane/envelope biogenesis
Genefamily_11571	COG1763	H	Coenzyme transport and metabolism
Genefamily_11572	COG1191	K	Transcription
Genefamily_11574	COG1917	R	General function prediction only
Genefamily_11576	COG4166	E	Amino acid transport and metabolism
Genefamily_11577	COG2847	P	Inorganic ion transport and metabolism
Genefamily_11578	COG0846	O	Posttranslational modification, protein turnover, chaperones
Genefamily_11579	COG5635	T	Signal transduction mechanisms
Genefamily_11580	COG1802	K	Transcription
Genefamily_11581	COG3420	P	Inorganic ion transport and metabolism
Genefamily_11583	COG0564	J	Translation, ribosomal structure and biogenesis
Genefamily_11584	COG3072	F	Nucleotide transport and metabolism
Genefamily_11585	COG1672	R	General function prediction only
Genefamily_11586	COG0392	S	Function unknown
Genefamily_11587	COG0265	O	Posttranslational modification, protein turnover, chaperones
Genefamily_11588	COG4695	X	Mobilome: prophages, transposons
Genefamily_11589	COG1021	Q	Secondary metabolites biosynthesis, transport and catabolism
Genefamily_11591	COG2954	R	General function prediction only
Genefamily_11592	COG0773	M	Cell wall/membrane/envelope biogenesis
Genefamily_11593	COG3409	M	Cell wall/membrane/envelope biogenesis
Genefamily_11594	COG5002	T	Signal transduction mechanisms
Genefamily_11595	COG4771	P	Inorganic ion transport and metabolism
Genefamily_11596	COG3307	M	Cell wall/membrane/envelope biogenesis
Genefamily_11597	COG2348	M	Cell wall/membrane/envelope biogenesis
Genefamily_11598	COG3394	S	Function unknown
Genefamily_11599	COG0383	G	Carbohydrate transport and metabolism
Genefamily_11600	COG0368	H	Coenzyme transport and metabolism
Genefamily_11601	COG3654	X	Mobilome: prophages, transposons
Genefamily_11602	COG1312	G	Carbohydrate transport and metabolism
Genefamily_11603	COG3209	R	General function prediction only
Genefamily_11605	COG3783	C	Energy production and conversion
Genefamily_11606	COG4105	M	Cell wall/membrane/envelope biogenesis
Genefamily_11607	COG4372	S	Function unknown
Genefamily_11608	COG0173	J	Translation, ribosomal structure and biogenesis
Genefamily_11610	COG3783	C	Energy production and conversion
Genefamily_11611	COG2373	R	General function prediction only
Genefamily_11612	COG5002	T	Signal transduction mechanisms
Genefamily_11613	COG3539	N	Cell motility
Genefamily_11614	COG2321	R	General function prediction only
Genefamily_11615	COG0060	J	Translation, ribosomal structure and biogenesis
Genefamily_11616	COG3209	R	General function prediction only
Genefamily_11617	COG3206	M	Cell wall/membrane/envelope biogenesis
Genefamily_11617	COG3206	M	Cell wall/membrane/envelope biogenesis
Genefamily_11617	COG3206	M	Cell wall/membrane/envelope biogenesis
Genefamily_11617	COG3206	M	Cell wall/membrane/envelope biogenesis
Genefamily_11618	COG3464	X	Mobilome: prophages, transposons
Genefamily_11619	COG0740	O	Posttranslational modification, protein turnover, chaperones
Genefamily_11620	COG0208	F	Nucleotide transport and metabolism
Genefamily_11621	COG1982	E	Amino acid transport and metabolism
Genefamily_11622	COG2315	K	Transcription
Genefamily_11623	COG0585	J	Translation, ribosomal structure and biogenesis
Genefamily_11624	COG3783	C	Energy production and conversion
Genefamily_11625	COG1216	G	Carbohydrate transport and metabolism
Genefamily_11626	COG0707	M	Cell wall/membrane/envelope biogenesis
Genefamily_11627	COG4942	D	Cell cycle control, cell division, chromosome partitioning
Genefamily_11628	COG2373	R	General function prediction only
Genefamily_11629	COG5126	T	Signal transduction mechanisms
Genefamily_11630	COG0497	L	Replication, recombination and repair
Genefamily_11631	COG0118	E	Amino acid transport and metabolism
Genefamily_11632	COG0037	J	Translation, ribosomal structure and biogenesis
Genefamily_11633	COG2271	G	Carbohydrate transport and metabolism
Genefamily_11634	COG0379	H	Coenzyme transport and metabolism
Genefamily_11636	COG1846	K	Transcription
Genefamily_11637	COG0457	R	General function prediction only
Genefamily_11639	COG4627	R	General function prediction only
Genefamily_11640	COG0821	I	Lipid transport and metabolism
Genefamily_11641	COG0658	R	General function prediction only
Genefamily_11643	COG5413	S	Function unknown
Genefamily_11644	COG0541	U	Intracellular trafficking, secretion, and vesicular transport
Genefamily_11645	COG2329	H	Coenzyme transport and metabolism
Genefamily_11648	COG4637	R	General function prediction only
Genefamily_11649	COG1841	J	Translation, ribosomal structure and biogenesis
Genefamily_11650	COG0243	C	Energy production and conversion
Genefamily_11651	COG0648	L	Replication, recombination and repair
Genefamily_11652	COG4663	Q	Secondary metabolites biosynthesis, transport and catabolism
Genefamily_11653	COG1538	M	Cell wall/membrane/envelope biogenesis
Genefamily_11654	COG3119	P	Inorganic ion transport and metabolism
Genefamily_11656	COG1073	T	Signal transduction mechanisms
Genefamily_11657	COG2348	M	Cell wall/membrane/envelope biogenesis
Genefamily_11658	COG3391	R	General function prediction only
Genefamily_11658	COG3391	R	General function prediction only
Genefamily_11659	COG1414	K	Transcription
Genefamily_11660	COG1393	P	Inorganic ion transport and metabolism
Genefamily_11661	COG0826	O	Posttranslational modification, protein turnover, chaperones
Genefamily_11662	COG2200	T	Signal transduction mechanisms
Genefamily_11663	COG2244	M	Cell wall/membrane/envelope biogenesis
Genefamily_11664	COG0226	P	Inorganic ion transport and metabolism
Genefamily_11665	COG1322	L	Replication, recombination and repair
Genefamily_11665	COG1322	L	Replication, recombination and repair
Genefamily_11668	COG2966	S	Function unknown
Genefamily_11669	COG1690	J	Translation, ribosomal structure and biogenesis
Genefamily_11670	COG0599	R	General function prediction only
Genefamily_11671	COG0850	D	Cell cycle control, cell division, chromosome partitioning
Genefamily_11672	COG1328	F	Nucleotide transport and metabolism
Genefamily_11673	COG1985	H	Coenzyme transport and metabolism
Genefamily_11674	COG2373	R	General function prediction only
Genefamily_11675	COG0514	L	Replication, recombination and repair
Genefamily_11676	COG3636	X	Mobilome: prophages, transposons
Genefamily_11678	COG1040	R	General function prediction only
Genefamily_11680	COG1510	K	Transcription
Genefamily_11681	COG5314	X	Mobilome: prophages, transposons
Genefamily_11682	COG1160	R	General function prediction only
Genefamily_11683	COG3846	U	Intracellular trafficking, secretion, and vesicular transport
Genefamily_11684	COG1049	C	Energy production and conversion
Genefamily_11685	COG1917	R	General function prediction only
Genefamily_11686	COG3382	R	General function prediction only
Genefamily_11687	COG1309	K	Transcription
Genefamily_11688	COG1434	R	General function prediction only
Genefamily_11689	COG4974	L	Replication, recombination and repair
Genefamily_11690	COG4227	L	Replication, recombination and repair
Genefamily_11691	COG3210	U	Intracellular trafficking, secretion, and vesicular transport
Genefamily_11692	COG4907	S	Function unknown
Genefamily_11694	COG2982	M	Cell wall/membrane/envelope biogenesis
Genefamily_11695	COG0841	V	Defense mechanisms
Genefamily_11696	COG0717	F	Nucleotide transport and metabolism
Genefamily_11697	COG2427	S	Function unknown
Genefamily_11698	COG0079	E	Amino acid transport and metabolism
Genefamily_11699	COG2198	T	Signal transduction mechanisms
Genefamily_11700	COG5009	M	Cell wall/membrane/envelope biogenesis
Genefamily_11701	COG2128	P	Inorganic ion transport and metabolism
Genefamily_11704	COG2226	H	Coenzyme transport and metabolism
Genefamily_11705	COG4774	P	Inorganic ion transport and metabolism
Genefamily_11706	COG1487	R	General function prediction only
Genefamily_11707	COG1131	V	Defense mechanisms
Genefamily_11708	COG0456	J	Translation, ribosomal structure and biogenesis
Genefamily_11709	COG3292	T	Signal transduction mechanisms
Genefamily_11710	COG0861	P	Inorganic ion transport and metabolism
Genefamily_11711	COG3123	S	Function unknown
Genefamily_11712	COG0496	L	Replication, recombination and repair
Genefamily_11713	COG3239	I	Lipid transport and metabolism
Genefamily_11715	COG0449	M	Cell wall/membrane/envelope biogenesis
Genefamily_11716	COG1148	C	Energy production and conversion
Genefamily_11718	COG1780	F	Nucleotide transport and metabolism
Genefamily_11719	COG1574	R	General function prediction only
Genefamily_11720	COG0503	F	Nucleotide transport and metabolism
Genefamily_11722	COG0451	M	Cell wall/membrane/envelope biogenesis
Genefamily_11723	COG1554	G	Carbohydrate transport and metabolism
Genefamily_11724	COG3146	R	General function prediction only
Genefamily_11725	COG0824	I	Lipid transport and metabolism
Genefamily_11726	COG1196	D	Cell cycle control, cell division, chromosome partitioning
Genefamily_11727	COG0438	M	Cell wall/membrane/envelope biogenesis
Genefamily_11728	COG0760	O	Posttranslational modification, protein turnover, chaperones
Genefamily_11729	COG0843	C	Energy production and conversion
Genefamily_11730	COG2159	R	General function prediction only
Genefamily_11731	COG2721	G	Carbohydrate transport and metabolism
Genefamily_11732	COG2267	I	Lipid transport and metabolism
Genefamily_11734	COG2267	I	Lipid transport and metabolism
Genefamily_11735	COG3253	P	Inorganic ion transport and metabolism
Genefamily_11737	COG1429	H	Coenzyme transport and metabolism
Genefamily_11738	COG0210	L	Replication, recombination and repair
Genefamily_11742	COG1907	R	General function prediction only
Genefamily_11743	COG1033	R	General function prediction only
Genefamily_11744	COG1396	K	Transcription
Genefamily_11745	COG0634	F	Nucleotide transport and metabolism
Genefamily_11748	COG1315	S	Function unknown
Genefamily_11749	COG4585	T	Signal transduction mechanisms
Genefamily_11750	COG2963	X	Mobilome: prophages, transposons
Genefamily_11751	COG0419	L	Replication, recombination and repair
Genefamily_11752	COG3464	X	Mobilome: prophages, transposons
Genefamily_11753	COG0558	I	Lipid transport and metabolism
Genefamily_11754	COG1743	L	Replication, recombination and repair
Genefamily_11755	COG4774	P	Inorganic ion transport and metabolism
Genefamily_11756	COG0388	R	General function prediction only
Genefamily_11757	COG0316	O	Posttranslational modification, protein turnover, chaperones
Genefamily_11758	COG1136	M	Cell wall/membrane/envelope biogenesis
Genefamily_11760	COG1022	I	Lipid transport and metabolism
Genefamily_11761	COG0577	V	Defense mechanisms
Genefamily_11762	COG1538	M	Cell wall/membrane/envelope biogenesis
Genefamily_11763	COG1053	C	Energy production and conversion
Genefamily_11764	COG0299	F	Nucleotide transport and metabolism
Genefamily_11765	COG5386	P	Inorganic ion transport and metabolism
Genefamily_11766	COG3121	W	Extracellular structures
Genefamily_11768	COG3121	W	Extracellular structures
Genefamily_11769	COG2963	X	Mobilome: prophages, transposons
Genefamily_11769	COG2963	X	Mobilome: prophages, transposons
Genefamily_11770	COG0303	H	Coenzyme transport and metabolism
Genefamily_11772	COG0374	C	Energy production and conversion
Genefamily_11773	COG1287	O	Posttranslational modification, protein turnover, chaperones
Genefamily_11774	COG0815	M	Cell wall/membrane/envelope biogenesis
Genefamily_11775	COG0841	V	Defense mechanisms
Genefamily_11776	COG0496	L	Replication, recombination and repair
Genefamily_11778	COG1262	O	Posttranslational modification, protein turnover, chaperones
Genefamily_11779	COG3440	V	Defense mechanisms
Genefamily_11780	COG1282	C	Energy production and conversion
Genefamily_11782	COG0572	F	Nucleotide transport and metabolism
Genefamily_11783	COG0576	O	Posttranslational modification, protein turnover, chaperones
Genefamily_11784	COG2267	I	Lipid transport and metabolism
Genefamily_11785	COG0134	E	Amino acid transport and metabolism
Genefamily_11787	COG0124	J	Translation, ribosomal structure and biogenesis
Genefamily_11788	COG3539	N	Cell motility
Genefamily_11789	COG4688	S	Function unknown
Genefamily_11790	COG4771	P	Inorganic ion transport and metabolism
Genefamily_11791	COG3420	P	Inorganic ion transport and metabolism
Genefamily_11795	COG4124	G	Carbohydrate transport and metabolism
Genefamily_11796	COG4032	H	Coenzyme transport and metabolism
Genefamily_11799	COG0345	E	Amino acid transport and metabolism
Genefamily_11800	COG0761	I	Lipid transport and metabolism
Genefamily_11801	COG3934	G	Carbohydrate transport and metabolism
Genefamily_11802	COG2268	S	Function unknown
Genefamily_11803	COG0348	C	Energy production and conversion
Genefamily_11806	COG0337	E	Amino acid transport and metabolism
Genefamily_11807	COG2983	S	Function unknown
Genefamily_11809	COG3503	S	Function unknown
Genefamily_11811	COG1807	M	Cell wall/membrane/envelope biogenesis
Genefamily_11812	COG3852	T	Signal transduction mechanisms
Genefamily_11813	COG0827	L	Replication, recombination and repair
Genefamily_11814	COG2080	C	Energy production and conversion
Genefamily_11817	COG0187	L	Replication, recombination and repair
Genefamily_11818	COG3398	K	Transcription
Genefamily_11819	COG2815	M	Cell wall/membrane/envelope biogenesis
Genefamily_11820	COG1186	J	Translation, ribosomal structure and biogenesis
Genefamily_11821	COG0675	X	Mobilome: prophages, transposons
Genefamily_11822	COG3629	T	Signal transduction mechanisms
Genefamily_11823	COG3568	R	General function prediction only
Genefamily_11824	COG0084	N	Cell motility
Genefamily_11825	COG1396	K	Transcription
Genefamily_11827	COG1013	C	Energy production and conversion
Genefamily_11828	COG3040	M	Cell wall/membrane/envelope biogenesis
Genefamily_11829	COG2522	R	General function prediction only
Genefamily_11830	COG3195	F	Nucleotide transport and metabolism
Genefamily_11831	COG1595	K	Transcription
Genefamily_11832	COG1253	R	General function prediction only
Genefamily_11833	COG3838	U	Intracellular trafficking, secretion, and vesicular transport
Genefamily_11834	COG5314	X	Mobilome: prophages, transposons
Genefamily_11835	COG1186	J	Translation, ribosomal structure and biogenesis
Genefamily_11836	COG0613	R	General function prediction only
[truncated: 2,413 more rows]
