# Supplementary material for: Comparative Genomic Analysis Reveals Genetic Mechanisms of the Variety of Pathogenicity, Antibiotic Resistance, and Environmental Adaptation of Providencia Genus
Source: Front Microbiol. 2020 Oct 27;11:572642. doi: 10.3389/fmicb.2020.572642 (PMC7652902; doi:10.3389/fmicb.2020.572642)
Supplement: Supplementary Table 3 — List of virulence factors in the VFDB database and resistance genes in the CARD database identified in Providencia genomes. [file Table_3.XLSX]

## Sheet: CARD-results
Protein_ID	ARO num	gene name	function
Z11877.1	ARO:3004039	Escherichia coli emrE	small multidrug resistance (SMR) antibiotic efflux pump
CP001172.1	ARO:3000768	abeS	small multidrug resistance (SMR) antibiotic efflux pump
DQ149925.1	ARO:3003836	qacH	small multidrug resistance (SMR) antibiotic efflux pump
AF001493	ARO:3002846	arr-1	rifampin ADP-ribosyltransferase (Arr)
EU675686	ARO:3002848	arr-3	rifampin ADP-ribosyltransferase (Arr)
AF078527	ARO:3002847	arr-2	rifampin ADP-ribosyltransferase (Arr)
BA000018.3	ARO:3000124	mecI	ATP-binding cassette (ABC) antibiotic efflux pump;major facilitator superfamily (MFS) antibiotic efflux pump
FR734406	ARO:3003106	Erm(42)	Erm 23S ribosomal RNA methyltransferase
Y15510	ARO:3000175	tet(H)	major facilitator superfamily (MFS) antibiotic efflux pump
AB566411	ARO:3003046	qacA	major facilitator superfamily (MFS) antibiotic efflux pump
AF231986	ARO:3002705	floR	major facilitator superfamily (MFS) antibiotic efflux pump
AB089595	ARO:3000166	tet(B)	major facilitator superfamily (MFS) antibiotic efflux pump
KU736879.1	ARO:3004441	tet(59)	major facilitator superfamily (MFS) antibiotic efflux pump
AF133139	ARO:3000174	tet(G)	major facilitator superfamily (MFS) antibiotic efflux pump
AY115475	ARO:3002695	cmlA5	major facilitator superfamily (MFS) antibiotic efflux pump
U46859	ARO:3003049	rosB	major facilitator superfamily (MFS) antibiotic efflux pump
CP000800.1	ARO:3001329	mdtG	major facilitator superfamily (MFS) antibiotic efflux pump
L11616	ARO:3000378	MexB	resistance-nodulation-cell division (RND) antibiotic efflux pump
AF370885.1	ARO:3000775	adeB	resistance-nodulation-cell division (RND) antibiotic efflux pump
EU748544	ARO:3002366	PER-4	PER beta-lactamase
Z21957.1	ARO:3002363	PER-1	PER beta-lactamase
JF411006	ARO:3002872	FosA3	fosfomycin thiol transferase
EU487198	ARO:3002804	FosA2	fosfomycin thiol transferase
JF969163	ARO:3000410	sul1	sulfonamide resistant sul
FJ768952	ARO:3000237	tolC	ATP-binding cassette (ABC) antibiotic efflux pump;major facilitator superfamily (MFS) antibiotic efflux pump;resistance-nodulation-cell division (RND) antibiotic efflux pump
AF313472	ARO:3002639	APH(3'')-Ib	APH(3'')
U00096	ARO:3003577	ugd	pmr phosphoethanolamine transferase
AF322577	ARO:3002199	IMP-8	IMP beta-lactamase
AF244145	ARO:3002195	IMP-4	IMP beta-lactamase
JF894248	ARO:3002218	IMP-27	IMP beta-lactamase
KJ510410	ARO:3001396	OXA-1	IMP beta-lactamase
Y10693	ARO:3001416	OXA-21	OXA beta-lactamase
AF205943	ARO:3001405	OXA-10	OXA beta-lactamase
M95287.4	ARO:3001397	OXA-2	OXA beta-lactamase
Y15130	ARO:3002015	CMY-4	CMY beta-lactamase
X91840	ARO:3002013	CMY-2	CMY beta-lactamase
FN396876	ARO:3000589	NDM-1	NDM beta-lactamase
JF703135	ARO:3000590	NDM-2	NDM beta-lactamase
AY524276	ARO:3002494	SRT-2	SRT beta-lactamase
AF099140	ARO:3002826	EreA2	macrolide esterase
X07848	ARO:3002685	catIII	chloramphenicol acetyltransferase (CAT)
X53797	ARO:3002684	catII	chloramphenicol acetyltransferase (CAT)
X54606	ARO:3000874	TEM-2	TEM beta-lactamase
AB522969	ARO:3002874	FosC2	fosC phosphotransferase family
FJ228229	ARO:3002788	QnrD1	quinolone resistance protein (qnr)
DQ831141	ARO:3002707	QnrA1	quinolone resistance protein (qnr)
EU436855	ARO:3002799	QnrVC1	quinolone resistance protein (qnr)
DQ303921	ARO:3002718	QnrB4	quinolone resistance protein (qnr)
X55640	ARO:3001064	SHV-5	SHV beta-lactamase
AJ011502.1	ARO:3004122	Klebsiella pneumoniae OmpK37	General Bacterial Porin with reduced permeability to beta-lactams
AY044436	ARO:3001878	CTX-M-15	CTX-M beta-lactamase
AF252622	ARO:3001877	CTX-M-14	CTX-M beta-lactamase
Z21956	ARO:3003665	NmcR	NmcA beta-lactamase
AF024602	ARO:3002660	APH(6)-Id	APH(6)
GU437214.1	ARO:3000858	armA	16S rRNA methyltransferase (G1405)
AY768532	ARO:3000535	macB	ATP-binding cassette (ABC) antibiotic efflux pump
AB211124	ARO:3002895	SAT-1	streptothricin acetyltransferase (SAT)
CP000732.1	ARO:3000621	PC1 beta-lactamase (blaZ)	blaZ beta-lactamase
DQ836009.1	ARO:3002879	linG	lincosamide nucleotidyltransferase (LNU)
KX470419.1	ARO:3004085	lnuG	lincosamide nucleotidyltransferase (LNU)
DQ241380.1	ARO:3002539	AAC(3)-IV	AAC(3)
M97172	ARO:3002534	AAC(3)-IIb	AAC(3)
AY007369	ARO:3002159	FOX-5	FOX beta-lactamase
AF317511	ARO:3002271	VIM-1	VIM beta-lactamase
EF614235	ARO:3002272	VIM-2	VIM beta-lactamase
AF137361	ARO:3002605	aadA5	ANT(3'')
AF047479	ARO:3002603	aadA3	ANT(3'')
AJ884726.1	ARO:3002614	aadA14	ANT(3'')
AF445082	ARO:3002577	AAC(6')-Ib4	AAC(6')
AY660529.1	ARO:3003676	AAC(6')-Ib'	AAC(6')
DQ303918	ARO:3002547	AAC(6')-Ib-cr	AAC(6')
AF162771	ARO:3002596	AAC(6')-IIc	AAC(6')
AF144880	ARO:3002569	AAC(6')-Iy	AAC(6')
L06156	ARO:3002523	AAC(2')-Ia	AAC(2')
D16251.1	ARO:3000316	mphA	macrolide phosphotransferase (MPH)
V01499	ARO:3002655	APH(4)-Ia	APH(4)
JQ727668	ARO:3000823	ramA	resistance-nodulation-cell division (RND) antibiotic efflux pump;General Bacterial Porin with reduced permeability to beta-lactams
KC170992.1	ARO:3003687	APH(3')-VI	APH(3')
KF534911	ARO:3003013	dfrA15	trimethoprim resistant dihydrofolate reductase dfr
DQ838665	ARO:3002860	dfrA17	trimethoprim resistant dihydrofolate reductase dfr
EU780012	ARO:3002859	dfrA14	trimethoprim resistant dihydrofolate reductase dfr
AF409092	ARO:3002246	CARB-7	CARB beta-lactamase
AF313471	ARO:3002240	CARB-1	CARB beta-lactamase

## Sheet: VFDB-results
VFG num	Gene name	Description	Function	Strains
VFG000574	mgtB	MgtBC	Mg2+ transport protein	Salmonella enterica subsp. enterica serovar Typhimurium str. LT2
VFG000575	mgtC	MgtBC	Mg2+ transport protein	Salmonella enterica subsp. enterica serovar Typhimurium str. LT2
VFG000474	phoQ	PhoPQ	sensor kinase protein	Salmonella enterica subsp. enterica serovar Typhimurium str. LT2
VFG000475	phoP	PhoPQ	response regulator	Salmonella enterica subsp. enterica serovar Typhimurium str. LT2
VFG044291	hmuR2	direct heme uptake system	hemin receptor	Proteus mirabilis HI4320
VFG044292	hmuS	direct heme uptake system	hemin transport protein	Proteus mirabilis HI4320
VFG044293	hmuT	direct heme uptake system	hemin-binding periplasmic protein	Proteus mirabilis HI4320
VFG044294	hmuU	direct heme uptake system	hemin transport system permease HmuU	Proteus mirabilis HI4320
VFG044295	hmuV	direct heme uptake system	hemin importer ATP-binding subunit	Proteus mirabilis HI4320
VFG042620	mrpI	Proteus-like (MR/P) fimbriae, mannose resistant	fimbriae recombinase	Proteus mirabilis HI4320
VFG042621	mrpA	Proteus-like (MR/P) fimbriae, mannose resistant	major mannose-resistant fimbrial protein	Proteus mirabilis HI4320
VFG042622	mrpB	Proteus-like (MR/P) fimbriae, mannose resistant	fimbrial subunit	Proteus mirabilis HI4320
VFG042623	mrpC	Proteus-like (MR/P) fimbriae, mannose resistant	fimbrial outer membrane usher protein	Proteus mirabilis HI4320
VFG042624	mrpD	Proteus-like (MR/P) fimbriae, mannose resistant	fimbrial chaperone protein	Proteus mirabilis HI4320
VFG042625	mrpE	Proteus-like (MR/P) fimbriae, mannose resistant	fimbrial subunit	Proteus mirabilis HI4320
VFG042626	mrpF	Proteus-like (MR/P) fimbriae, mannose resistant	fimbrial subunit	Proteus mirabilis HI4320
VFG042627	mrpG	Proteus-like (MR/P) fimbriae, mannose resistant	fimbrial subunit	Proteus mirabilis HI4320
VFG042628	mrpH	Proteus-like (MR/P) fimbriae, mannose resistant	fimbrial adhesin	Proteus mirabilis HI4320
VFG042629	mrpJ	Proteus-like (MR/P) fimbriae, mannose resistant	fimbrial operon regulator	Proteus mirabilis HI4320
VFG044280	PMI0229	Proteobactin	ABC transporter permease	Proteus mirabilis HI4320
VFG044281	PMI0230	Proteobactin	ABC transporter ATP-binding protein	Proteus mirabilis HI4320
VFG044282	pbtl	Proteobactin	citrate lyase beta chain	Proteus mirabilis HI4320
VFG044283	pbtA	Proteobactin	siderophore biosynthesis protein	Proteus mirabilis HI4320
VFG044284	pbtB	Proteobactin	TonB-dependent siderophore receptor	Proteus mirabilis HI4320
VFG044285	pbtC	Proteobactin	decarboxylase	Proteus mirabilis HI4320
VFG044286	pbtD	Proteobactin	pyridoxal-phosphate dependent enzyme	Proteus mirabilis HI4320
VFG044287	pbtE	Proteobactin	octopine/opine/tauropine dehydrogenase	Proteus mirabilis HI4320
VFG044288	pbtF	Proteobactin	MFS family transporter	Proteus mirabilis HI4320
VFG044289	pbtG	Proteobactin	substrate-binding protein	Proteus mirabilis HI4320
VFG044290	pbtH	Proteobactin	hypothetical protein	Proteus mirabilis HI4320
VFG012267	fimB	Type I fimbriae	fimbriae regulatory protein FimB	Escherichia coli 536
VFG012274	fimE	Type I fimbriae	type 1 fimbriae regulatory protein FimE	Escherichia coli 536
VFG012281	fimA	Type I fimbriae	type-1 fimbrial major subunit	Escherichia coli 536
VFG012288	fimI	Type I fimbriae	fimbrin-like protein fimI precursor	Escherichia coli 536
VFG012295	fimC	Type I fimbriae	chaperone protein FimC precursor	Escherichia coli 536
VFG012302	fimD	Type I fimbriae	outer membrane usher protein FimD precursor	Escherichia coli 536
VFG012309	fimF	Type I fimbriae	FimF protein precursor	Escherichia coli 536
VFG012316	fimG	Type I fimbriae	FimG protein precursor	Escherichia coli 536
VFG012323	fimH	Type I fimbriae	FimH protein precursor	Escherichia coli 536
VFG042333	PMI2341	Proteus toxic agglutinin	autotransporter	Proteus mirabilis HI4320
